# Supplementary material for: 4sUDRB-seq: measuring genomewide transcriptional elongation rates and initiation frequencies within cells
Source: Genome Biol. 2014 May 9;15(5):R69. doi: 10.1186/gb-2014-15-5-r69 (PMC4072947; doi:10.1186/gb-2014-15-5-r69)
Supplement: Additional file 4 — Related to Figure 4: List of elongation rates and their confidence intervals. Only genes with confidence intervals better than ±0.5 Kb were included. [file gb-2014-15-5-r69-S4.xlsx]

## Sheet: Sheet1
transcript	name	chr	start	end	strand	Velocity	Confidence Interval
NM_001875	CPS1	2	211421322	211543831	+	3.51875	0.179876
NM_024908	WDR76	15	44119111	44160617	+	4.00833	0.451917
NM_001203247	EZH2	7	148504463	148581441	-	5.4	0.340565
NM_002874	RAD23B	9	110045516	110094475	+	4.85	0.321245
NR_026580	TFDP1	13	114239002	114295788	+	3.30833	0.211565
NM_001100594	SNRK	3	43328003	43392634	+	4.025	0.467531
NM_001128921	MARK3	14	103851700	103970166	+	4.47083	0.30853
NM_001256763	FAM49B	8	130851838	130952118	-	3.83125	0.410991
NR_026722	SARNP	12	56146246	56211540	-	4.18125	0.311296
NM_001256	CDC27	17	45195310	45266665	-	3.88333	0.225058
NM_001494	GDI2	10	5807185	5855512	-	4.20625	0.389589
NM_001990	EYA3	1	28296854	28415148	-	2.675	0.033543
NM_002583	PAWR	12	79985744	80084790	-	4.64583	0.437587
NM_172173	CAMK2G	10	75572258	75634349	-	3.87917	0.241285
NM_014673	EMC2	8	109455852	109499136	+	2.625	0.295863
NM_001076786	QSER1	11	32914791	33001814	+	3.70833	0.074516
NM_000938	POLR2B	4	57845108	57897334	+	3.525	0.296568
NM_001457	FLNB	3	57994126	58157982	+	4.35417	0.405291
NM_003119	SPG7	16	89574804	89624174	+	1.8	0.032275
NM_002752	MAPK9	5	179660594	179719071	-	3.8625	0.330364
NM_133487	RAD51	15	40987326	41024356	+	1.75	0.316557
NM_031216	SEH1L	18	12947982	12987536	+	3.5625	0.367065
NM_004336	BUB1	2	111395408	111435684	-	3.45	0.331912
NM_003035	STIL	1	47715810	47779819	-	1.71875	0.142254
NM_017969	IWS1	2	128238382	128284087	-	4.36667	0.239064
NR_033243	UBAP1	9	34179002	34252521	+	4.79375	0.088837
NM_018240	KIRREL	1	157963062	158065844	+	6.50417	0.338063
NM_001193533	NEK4	3	52744795	52804965	-	3.86875	0.31315
NM_001135598	CLHC1	2	55399686	55459699	-	3.89167	0.229084
NM_001199158	KAT7	17	47865980	47906458	+	3.67083	0.350455
NM_001145114	RRP12	10	99116457	99161127	-	4.15	0.230704
NM_001077525	MTMR14	3	9691116	9744078	+	4.16875	0.326222
NM_006775	QKI	6	163835674	163999628	+	2.18333	0.458611
NM_194282	LIN54	4	83845755	83931982	-	4.425	0.230377
NM_001039476	NPRL3	16	135803	188697	-	3.8375	0.334373
NM_000437	PAFAH2	1	26286257	26324648	-	3.7125	0.353623
NM_000462	UBE3A	15	25582395	25684175	-	4.89167	0.276864
NM_006322	TUBGCP3	13	113139327	113242481	-	3.55417	0.132624
NM_001527	HDAC2	6	114257319	114292359	-	4.2625	0.224768
NM_001134335	EIF2AK1	7	6061877	6098860	-	3.74167	0.37367
NM_001258205	TRPV3	17	3413795	3461289	-	2.84583	0.175481
NM_207660	ZC3H14	14	89029252	89079853	+	3.9125	0.213503
NM_001242956	2014-09-07	7	35840595	35946715	+	4.59375	0.360845
NM_024580	EFTUD1	15	82422560	82555104	-	3.26667	0.368193
NM_024572	GALNT14	2	31133330	31361592	-	2.175	0.266648
NM_002184	IL6ST	5	55230924	55290821	-	4.09583	0.463731
NM_003185	TAF4	20	60549853	60640866	-	4.3625	0.118608
NM_000303	PMM2	16	8891669	8943194	+	4.4	0.329054
NM_001190274	FBXO11	2	48034058	48132932	-	5.14583	0.322691
NM_001165969	STRADA	17	61780191	61819330	-	0.970833	0.168994
NM_201437	TCEA1	8	54879115	54935008	-	3.425	0.494763
NM_014829	DDX46	5	134094460	134166812	+	3.375	0.066852
NM_001105554	ZNF83	19	53115617	53141644	-	1.8375	0.211525
NM_001164161	PPP6R3	11	68228185	68382801	+	4.74583	0.466788
NM_213619	ATP6V1H	8	54628102	54755871	-	4.06667	0.478341
NM_018353	MIS18BP1	14	45672392	45722605	-	4.4375	0.165593
NM_001252613	ZNF638	2	71558884	71662191	+	4.2125	0.191602
NM_024948	FAM188A	10	15820174	15902519	-	3.6	0.48292
NM_018303	EXOC2	6	485137	693141	-	3.1125	0.267124
NM_002697	POU2F1	1	167190065	167396582	+	1.6375	0.432841
NM_003291	TPP2	13	103249285	103331523	+	3.09583	0.246284
NM_001080512	BICC1	10	60272903	60588845	+	1.64167	0.322297
NM_001083625	ANKRD12	18	9136750	9285983	+	4.88333	0.182155
NM_001123383	BCOR	X	39910498	40036582	-	1.025	0.13745
NM_003242	TGFBR2	3	30647993	30735633	+	4.7125	0.469103
NM_001103147	GIGYF2	2	233562014	233725289	+	4.12917	0.394882
NM_001261421	OS9	12	58087737	58115340	+	2.225	0.455668
NM_032999	GTF2I	7	74072029	74175022	+	3.63125	0.174063
NM_001199847	SMURF1	7	98625057	98741743	-	4.69375	0.192564
NM_001995	ACSL1	4	185676748	185747215	-	4.475	0.413335
NM_003137	SRPK1	6	35800810	35888957	-	3.51667	0.169444
NM_007139	ZNF92	7	64838767	64865998	+	2.90833	0.495037
NM_033288	ZNF160	19	53569866	53606687	-	3.10417	0.03925
NM_002865	RAB2A	8	61429468	61536203	+	5.19375	0.341954
NM_001201339	SAFB	19	5623045	5668489	+	4.1125	0.477686
NM_004733	SLC33A1	3	155544300	155572248	-	4.0125	0.068725
NM_013374	PDCD6IP	3	33840062	33911199	+	4.34167	0.167029
NM_001242640	BRCC3	X	154299694	154351349	+	3.23125	0.380066
NM_001014449	DDX19B	16	70333061	70367735	+	4.15417	0.335045
NM_001008892	NIPA2	15	23004683	23034427	-	3.82917	0.216899
NM_001135637	PIP5K1A	1	151171020	151222007	+	3.3875	0.139112
NM_001326	CSTF3	11	33106129	33183037	-	4.0375	0.185377
NM_004945	DNM2	19	10828728	10942586	+	4.64583	0.083818
NM_207521	RTN4	2	55199326	55276326	-	4.88125	0.321857
NM_001244189	KIAA0586	14	58894102	59015549	+	3.45417	0.311479
NM_001136205	KCTD1	18	24034873	24129399	-	2.3875	0.227713
NM_007159	SLMAP	3	57743173	57914894	+	3.20833	0.195599
NM_001134779	IPO11	5	61714710	61924416	+	3.23333	0.316573
NM_018237	CCAR1	10	70480970	70551309	+	3.25625	0.44157
NM_001111077	EZR	6	159186772	159240456	-	3.64583	0.240441
NM_004412	TRDMT1	10	17184981	17244070	-	1.84375	0.460528
NM_001791	CDC42	1	22379119	22419436	+	1.6125	0.298717
NR_023350	COPB2	3	139076432	139108522	-	2.80625	0.33184
NM_003715	USO1	4	76649828	76735366	+	3.38333	0.389116
NM_014779	TSC22D2	3	150126787	150177615	+	3.825	0.331573
NM_006591	POLD3	11	74303574	74354105	+	3.475	0.459357
NM_006590	USP39	2	85843214	85876407	+	3.8375	0.487447
NM_001272049	TRAP1	16	3708037	3767598	-	4.1	0.492087
NM_014700	RAB11FIP3	16	475667	572481	+	2.9375	0.223207
NM_018364	RSBN1	1	114304453	114355070	-	0.970833	0.455778
NM_018363	RNLS	10	90033620	90343082	-	2.79167	0.324495
NM_021074	NDUFV2	18	9102627	9134343	+	3.13333	0.108859
NM_016075	VPS36	13	52986736	53024763	-	3.5125	0.471263
NM_020162	DHX33	17	5344231	5372380	-	2.975	0.116369
NM_015571	SENP6	6	76311621	76427994	+	4.275	0.204741
NM_018133	MSL2	3	135867759	135914688	-	5.41667	0.090518
NM_018130	SHQ1	3	72798427	72897598	-	3.375	0.097547
NM_001270482	PSMD11	17	30771480	30810337	+	3.72917	0.356204
NM_001204963	PBX1	1	164528596	164821060	+	2.18333	0.265247
NM_030819	GFOD2	16	67708435	67753273	-	1.71875	0.362977
NM_015230	ARAP2	4	36067619	36245979	-	3.19375	0.213541
NM_001256410	RAB18	10	27793102	27831166	+	4.275	0.238923
NM_003875	GMPS	3	155588324	155655520	+	4.4875	0.414049
NM_003473	STAM	10	17686123	17758821	+	3.89167	0.199201
NM_022787	NMNAT1	1	10003485	10045556	+	2.7625	0.389616
NM_003437	ZNF136	19	12273871	12300064	+	3.0125	0.210406
NM_001270454	WWP2	16	69796186	69975644	+	4.5375	0.306769
NM_003559	PIP4K2B	17	36921943	36956158	-	1.73125	0.269926
NM_002766	PRPSAP1	17	74306867	74350230	-	2.85	0.309094
NM_001270643	LUC7L2	7	139044591	139108203	+	3.53125	0.384104
NM_001033555	SPECC1	17	20059306	20218072	+	3.94167	0.395331
NM_006621	AHCYL1	1	110527386	110566364	+	4.18333	0.258263
NM_016056	TMBIM4	12	66530716	66563807	-	2.5375	0.188144
NM_015171	XPO6	16	28109297	28223239	-	4.55625	0.430399
NM_015026	MON2	12	62860596	62991363	+	4.19375	0.206811
NM_007186	CEP250	20	34043222	34099803	+	3.1625	0.191853
NM_005903	SMAD5	5	135468535	135518422	+	3.9	0.296584
NM_000314	PTEN	10	89623194	89728532	+	4.3375	0.288688
NM_019556	MOSPD1	X	134021661	134049297	-	2.34583	0.109092
NM_014280	DNAJC8	1	28526789	28559542	-	3.9	0.356746
NM_015496	KIAA1429	8	95500004	95565746	-	4.8375	0.381183
NM_014521	SH3BP4	2	235860627	235964358	+	8.89167	0.260222
NM_015500	C2CD2	21	43305218	43373999	-	4.46667	0.190336
NM_016230	CYB5R4	6	84569369	84670146	+	3.8	0.391372
NM_002938	RNF4	4	2470794	2517586	+	3.8875	0.280841
NM_130470	MADD	11	47290926	47351582	+	1.95417	0.430095
NM_001040659	TTC23	15	99676527	99789815	-	4.02917	0.341649
NM_022766	CERK	22	47080306	47134152	-	3.29375	0.303347
NM_024077	SECISBP2	9	91933411	91974561	+	4.13333	0.270931
NM_178844	NLRC3	16	3589035	3627392	-	2.65	0.472802
NM_001130924	TMEM201	1	9648931	9674935	+	2.78333	0.424568
NM_015137	EFR3A	8	132916355	133025886	+	4.49583	0.205847
NM_057170	GIT2	12	110367606	110434194	-	3.75417	0.279511
NM_001199803	CENPO	2	25016174	25045245	+	3.3875	0.235629
NM_052927	PWWP2A	5	159502891	159546452	-	3.3125	0.428782
NM_001184977	UQCC	20	33890368	33999945	-	3.23333	0.487595
NM_003213	TEAD4	12	3068477	3149842	+	4.50417	0.181736
NM_005614	RHEB	7	151163097	151217010	-	4.24167	0.383065
NM_005612	REST	4	57774041	57802010	+	3.4875	0.087202
NM_001203261	NDUFC2-KCTD14	11	77726760	77791265	-	3.21875	0.246977
NM_016275	SELT	3	150321065	150348234	+	3.48333	0.146973
NM_017994	TMEM248	7	66386202	66423538	+	4.5875	0.323215
NM_002835	PTPN12	7	77166772	77269388	+	5.14167	0.242439
NM_002834	PTPN11	12	112856535	112947717	+	4.25	0.245217
NM_000947	PRIM2	6	57182421	57513376	+	2.22917	0.255991
NM_020841	OSBPL8	12	76745577	76953589	-	3.6625	0.118608
NM_024086	METTL16	17	2319347	2415200	-	4.1875	0.357421
NM_001199942	DOPEY1	6	83777384	83878190	+	2.90625	0.422256
NM_145322	OSBPL3	7	24836163	25019760	-	3.2875	0.239029
NM_001319	CSNK1G2	19	1941160	1981336	+	4.3875	0.3581
NM_001142596	P4HA1	10	74766979	74856732	-	3.7875	0.371466
NM_001080416	MYBL1	8	67474409	67525480	-	2.09167	0.392495
NM_015040	PIKFYVE	2	209130990	209223475	+	4.025	0.313995
NM_001190720	IKBKB	8	42128819	42190171	+	4.3875	0.284791
NM_018710	TMEM55A	8	92006501	92053203	-	2.59167	0.494832
NM_001135055	TKT	3	53258722	53290130	-	3.9625	0.371512
NM_001198801	EIF4G3	1	21132784	21503381	-	1.7	0.161374
NM_002541	OGDH	7	44646120	44748669	+	3.45	0.382712
NM_016334	GPR89B	1	147400505	147465753	+	3.62917	0.245872
NM_014688	USP6NL	10	11502508	11653679	-	3.59375	0.104776
NM_015909	NBAS	2	15307031	15701472	-	3.00833	0.417573
NM_002540	ODF2	9	131218284	131263571	+	2.98333	0.158927
NM_017926	GPATCH2L	14	76618258	76669134	+	4.75	0.219883
NM_001114093	LSM14A	19	34663351	34720420	+	3.675	0.3013
NM_000553	WRN	8	30890777	31031277	+	3.15	0.388701
NM_014931	PPP6R1	19	55741146	55770038	-	2.8125	0.235629
NR_024271	SEPT7P2	7	45763385	45808617	-	3.85625	0.324988
NM_001163034	RPTOR	17	78518624	78940173	+	4.4	0.328746
NM_006281	STK3	8	99466858	99837909	-	4.05	0.306116
NM_001123385	BCOR	X	39910498	39956719	-	4.29375	0.478601
NM_001195677	VAPB	20	56964174	57026156	+	3.94375	0.380066
NM_015341	NCAPH	2	97001483	97041274	+	3.28333	0.071738
NM_014230	SRP68	17	74034855	74068607	-	3.5375	0.183995
NM_177983	PPM1G	2	27604065	27632550	-	3.79167	0.325745
NM_001146283	TCF7L2	10	114710008	114927436	+	3.85833	0.311397
NM_003922	HERC1	15	63900816	64126147	-	3.28125	0.380573
NM_002715	PPP2CA	5	133532147	133561950	-	2.9375	0.458371
NR_027946	ERC1	12	1100403	1605099	+	2.9125	0.473214
NR_024171	MDM4	1	204485506	204527248	+	2.4	0.416951
NM_001136031	ATG7	3	11314009	11599139	+	4.3125	0.430724
NM_018834	MATR3	5	138629332	138667366	+	4.375	0.471257
NM_001083913	WBP1L	10	104503726	104576021	+	1.8875	0.393509
NM_001122964	SMEK2	2	55775513	55844796	-	4.44583	0.205847
NM_005151	USP14	18	158482	213739	+	3.40417	0.147146
NM_022118	RBM26	13	79894099	79979923	-	3.32917	0.192062
NM_001008938	CKAP5	11	46765083	46867859	-	3.93333	0.129328
NM_032960	MAPKAPK2	1	206858364	206907630	+	4.3375	0.349487
NM_012474	UCK2	1	165796731	165880855	+	3.64583	0.209757
NM_015934	NOP58	2	203130514	203168384	+	5.19375	0.429016
NM_033121	ANKRD13A	12	110437234	110477235	+	1.45625	0.484377
NM_005501	ITGA3	17	48133339	48167849	+	5.475	0.266648
NM_014203	AP2A1	19	50270179	50310369	+	2.725	0.370576
NM_001253676	TBPL1	6	134273307	134308638	+	3.575	0.127482
NM_199363	TPD52L2	20	62496580	62522898	+	2.65	0.133073
NM_153810	CACUL1	10	120440493	120514758	-	4.7625	0.360065
NM_001039840	CHIC1	X	72782983	72906937	+	4.275	0.192282
NM_001113575	CDKL3	5	133634114	133702765	-	3.22917	0.377523
NM_001145714	SAE1	19	47634079	47713893	+	3.1375	0.365954
NM_052859	RFT1	3	53122500	53164470	-	3.5375	0.22949
NM_012063	DNM1L	12	32832136	32898584	+	2.32917	0.275116
NM_133502	ZNF274	19	58694395	58724927	+	3.84167	0.284464
NM_018323	PI4K2B	4	25235652	25280831	+	3.425	0.35625
NM_018230	NUP133	1	229577043	229644088	-	4.19583	0.311479
NM_001104595	FAM118A	22	45705080	45737836	+	4.075	0.193336
NM_001171654	KLHL5	4	39046450	39127853	+	3.63333	0.171825
NM_024604	RPAP3	12	48055714	48099844	-	2.6625	0.36205
NM_024596	MCPH1	8	6264112	6501140	+	4.35833	0.085913
NM_144643	SCLT1	4	129805151	130014764	-	3.17917	0.066216
NM_020908	TLE3	15	70340542	70390256	-	4.26875	0.216753
NM_006620	HBS1L	6	135281516	135376036	-	4.50833	0.224606
NM_001079840	OCIAD1	4	48833059	48863834	+	2.96667	0.231729
NM_001080826	SGK223	8	8175257	8239257	-	4.65417	0.212164
NM_130831	OPA1	3	193310932	193415600	+	4.56875	0.211042
NM_198890	ATG16L1	2	234160216	234204320	+	2.35	0.280525
NM_001949	E2F3	6	20402136	20493945	+	3.88333	0.11432
NM_032154	PCGF6	10	105062552	105110891	-	3.7	0.05139
NM_002264	KPNA1	3	122140747	122233786	-	4.275	0.390022
NM_015622	CCZ1	7	5938340	5965603	+	4.68333	0.344831
NM_014263	YME1L1	10	27399039	27443349	-	4.9125	0.243241
NM_001184788	PARD3	10	34398487	35104253	-	4.66875	0.388266
NM_052896	CSMD2	1	33979608	34631443	-	3.075	0.315824
NM_173200	NR4A3	9	102584136	102629173	+	3.64167	0.129328
NM_015338	ASXL1	20	30946146	31027122	+	3.65	0.390853
NM_001198846	RBM14-RBM4	11	66384052	66413944	+	1.525	0.028868
NM_001135218	TAF12	1	28929608	28969604	-	2.59167	0.201735
NM_006033	LIPG	18	47088426	47119278	+	2.375	0.318386
NM_005590	MRE11A	11	94150468	94227040	-	3.14583	0.437122
NM_053044	HTRA3	4	8271488	8308838	+	1.56667	0.32854
NM_139126	PPIL4	6	149825630	149867238	-	3.58333	0.433564
NM_145863	ASB3	2	53897116	54014146	-	3.84375	0.129973
NM_003384	VRK1	14	97263683	97347951	+	3.475	0.399591
NR_003272	PSPC1	13	20248891	20357159	-	4.35	0.408067
NR_026592	BMS1P4	10	75458908	75490272	-	3.7125	0.335247
NM_001110	ADAM10	15	58888509	59042177	-	3.09375	0.368427
NM_003486	SLC7A5	16	87863628	87903100	-	3.7	0.410893
NM_018121	FAM178A	10	102672325	102724891	+	4.22083	0.461316
NM_194250	ZNF804A	2	185463092	185804214	+	1.85833	0.197151
NM_203499	DDX42	17	61851566	61896677	+	4.775	0.457428
NM_203506	GRB2	17	73314156	73401790	-	3.90625	0.364744
NM_001129887	DNAJC2	7	102952920	102985320	-	3.1	0.311786
NM_001042551	SMC2	9	106856540	106903700	+	3.00625	0.489756
NM_053041	COMMD7	20	31290492	31331814	-	2.7875	0.26864
NM_130798	SNAP23	15	42787503	42825259	+	2.2125	0.326758
NM_004397	DDX6	11	118618472	118661972	-	4.725	0.233151
NM_144651	PXDNL	8	52232136	52722005	-	1.95	0.252488
NM_000368	TSC1	9	135766734	135820020	-	4.1375	0.28081
NM_002224	ITPR3	6	33589155	33664348	+	3.9875	0.482341
NM_002268	KPNA4	3	160212782	160283376	-	4.75	0.197305
NM_014750	DLGAP5	14	55614833	55658396	-	2.5125	0.352958
NM_175610	TJP1	15	29992356	30114706	-	3.54375	0.287905
NM_003902	FUBP1	1	78413590	78444777	-	3.7875	0.12364
NM_003842	TNFRSF10B	8	22877647	22926700	-	3.89583	0.152568
NM_004954	MARK2	11	63606399	63678492	+	3.925	0.243207
NM_152827	SNX3	6	108532716	108582464	-	3.59375	0.344949
NM_017749	AMBRA1	11	46417961	46612914	-	3.31667	0.152402
NM_015261	NCAPD3	11	134022336	134094426	-	4.5	0.180849
NM_017744	ST7L	1	113066140	113162040	-	3.1125	0.421667
NM_021149	COTL1	16	84599203	84651669	-	5.24167	0.201735
NR_024019	FAM193B	5	176946789	176981548	-	2.70833	0.171825
NM_001257172	DDX19B	16	70328699	70367735	+	3.97917	0.413232
NM_001271069	MAX	14	65472818	65569262	-	3.94167	0.304804
NM_015172	PRRC2C	1	171454665	171562650	+	3.75833	0.270555
NM_017921	NPLOC4	17	79523912	79604138	-	3.8125	0.39971
NM_017641	KIF21A	12	39687029	39837192	-	3.4875	0.447087
NM_001145861	POP1	8	99129520	99172069	+	4.93125	0.210814
NM_001145295	NGLY1	3	25760434	25824989	-	3.33333	0.431686
NM_005585	SMAD6	15	66994673	67074337	+	3.4625	0.213913
NM_004800	TM9SF2	13	100153627	100216302	+	4.06667	0.334362
NM_001987	ETV6	12	11802787	12048325	+	3.14583	0.306217
NM_014607	UBXN4	2	136499188	136542633	+	4.6875	0.424212
NM_015913	TXNDC12	1	52485803	52521843	-	1.39375	0.418394
NM_001080470	ZNF697	1	120161999	120190390	-	2.75	0.245374
NM_001146213	TBC1D15	12	72233486	72320629	+	4.52917	0.425822
NM_006624	ZMYND11	10	180404	300577	+	3.07083	0.431038
NM_001146020	TJAP1	6	43445260	43474294	+	3.51875	0.413758
NM_015352	POFUT1	20	30795695	30826467	+	3.36875	0.268193
NM_001127211	KIAA1598	10	118642887	118765088	-	3.975	0.374206
NM_001101801	FAM13B	5	137273641	137368802	-	3.3	0.163132
NM_003434	ZNF133	20	18269120	18297640	+	2.35417	0.456891
NM_001271699	ABCB7	X	74273006	74376175	-	4.25417	0.338663
NM_005255	GAK	4	843064	926174	-	3.75417	0.233584
NM_001202438	C10orf137	10	127408083	127452712	+	4.5625	0.46109
NM_001007070	SDCBP	8	59465727	59495419	+	3.7	0.459882
NM_016052	RRP15	1	218458628	218511325	+	4.25	0.381185
NM_001204077	UBE4A	11	118230295	118269926	+	4.23125	0.401935
NM_015442	CNOT10	3	32726636	32815367	+	3.35833	0.204237
NM_001261458	ZNF484	9	95607312	95640320	-	3.59375	0.411147
NR_026551	CA5BP1	X	15693038	15721474	+	3.3875	0.345982
NM_014691	AQR	15	35148551	35261995	-	4.75625	0.442733
NM_032124	HDHD2	18	44633780	44676871	-	3.13125	0.250339
NM_006054	RTN3	11	63448921	63527363	+	3.82917	0.247929
NM_001197259	ORC3	6	88299784	88377172	+	3.81875	0.304774
NM_006660	CLPX	15	65442783	65477563	-	2.52083	0.339562
NM_152233	SNX6	14	35030617	35099366	-	3.725	0.383242
NM_022037	TIA1	2	70436575	70475779	-	3.30833	0.475572
NM_002533	NVL	1	224415035	224517891	-	3.06667	0.041145
NM_015566	FAM169A	5	74073398	74162663	-	2.5	0.255359
NM_001039693	TYW5	2	200793633	200820459	-	2.77917	0.093009
NM_006704	SUGT1	13	53226830	53262433	+	3.65	0.273419
NM_001173984	BRD7	16	50352928	50402845	-	3.875	0.494117
NM_001267063	PLEKHB2	2	131862419	131907425	+	3.75625	0.247822
NM_015380	SAMM50	22	44351260	44392412	+	3.9625	0.451449
NM_003347	UBE2L3	22	21921835	21978323	+	4.0875	0.311683
NM_015242	ARAP1	11	72396113	72433403	-	2.425	0.19632
NM_014283	SUCO	1	172502259	172580973	+	2.48125	0.232841
NM_032311	POLDIP3	22	42979726	43010962	-	3.4375	0.410919
NM_080476	PIGU	20	33148345	33265089	-	2.84375	0.268732
NM_194285	SPTY2D1	11	18627947	18656020	-	3.45	0.06455
NM_194283	DNAJC21	5	34929697	34959069	+	2.3	0.148805
NM_001258029	GSN	9	124048358	124095120	+	0.95625	0.212862
NM_016195	KIF20B	10	91461366	91534700	+	3.05	0.150839
NM_001256461	SLC12A2	5	127419482	127525380	+	3.07917	0.187242
NM_198531	ATP9B	18	76829396	77138282	+	3.025	0.437219
NM_001812	CENPC1	4	68337988	68411256	-	4.00417	0.175481
NM_015910	WDPCP	2	63348534	63815867	-	3.50625	0.394997
NM_015263	DMXL2	15	51739920	51914967	-	1.925	0.257343
NM_001173482	CRBN	3	3191316	3221401	-	3.74167	0.23085
NM_015157	PHLDB1	11	118477212	118528748	+	2.45833	0.350962
NM_001190849	CNOT4	7	135046546	135194875	-	4.05	0.106659
NM_080597	OSBPL1A	18	21742010	21977833	-	1.85833	0.456391
NM_024653	PRKRIP1	7	102036803	102067129	+	3.3	0.142156
NM_022063	FAM204A	10	120068571	120101839	-	3.6375	0.313944
NM_014741	ATG13	11	46638825	46697568	+	4.84583	0.350165
NM_015554	GLCE	15	69452972	69564544	+	3.14583	0.484302
NM_001008800	CCT3	1	156278751	156308206	-	2.7875	0.313329
NM_001951	E2F5	8	86089618	86126753	+	2.82917	0.220614
NM_153827	MINK1	17	4736634	4801356	+	3.175	0.375192
NM_024844	NUP85	17	73201596	73231854	+	4.5125	0.22384
NM_173214	NFAT5	16	69599868	69738569	+	4.45	0.148805
NM_024887	DHDDS	1	26758772	26797795	+	1.9625	0.314615
NM_004459	BPTF	17	65821779	65980494	+	3.49583	0.199838
NM_012318	LETM1	4	1813205	1857974	-	4.55417	0.280599
NM_013238	DNAJC15	13	43597361	43683306	+	3.74167	0.174756
NM_001142936	DAGLB	7	6448746	6487643	-	3.725	0.159426
NM_002859	PXN	12	120648241	120703574	-	1.4	0.484824
NM_203394	E2F7	12	77415025	77459360	-	3.62917	0.293688
NM_203380	ACSL5	10	114135022	114188138	+	2.78333	0.301453
NM_003844	TNFRSF10A	8	23048969	23082680	-	3.34375	0.327353
NM_001835	CLTCL1	22	19166986	19279239	-	2.2875	0.415602
NM_001829	CLCN3	4	170541671	170644338	+	2.00625	0.399569
NM_007158	CSDE1	1	115259533	115300671	-	5.09375	0.295781
NM_014701	SECISBP2L	15	49280834	49338760	-	4.41667	0.480882
NM_012279	ZNF346	5	176449696	176493745	+	3.725	0.258525
NM_001198993	NADK	1	1682670	1710297	-	2.10417	0.26763
NM_178009	DGKH	13	42622842	42803891	+	2.0875	0.182109
NM_177560	CSNK2A1	20	463337	524482	-	4.77083	0.395909
NM_001100399	PDS5A	4	39824482	39979576	-	5.85	0.460085
NM_001130007	GSPT1	16	11961984	12010519	-	4.26667	0.269804
NM_001130527	SPAG9	17	49039534	49198226	-	4.35833	0.11782
NM_001100428	RAP1GDS1	4	99182526	99365012	+	2.75417	0.411508
NM_001195214	YIPF6	X	67718623	67757127	+	4.37917	0.221991
NM_001135729	TOM1	22	35695267	35743987	+	4.52917	0.376176
NM_001143885	PPP1R12A	12	80167342	80329235	-	3.8	0.088565
NM_138792	LEO1	15	52230221	52263958	-	3.9625	0.110632
NM_172374	IL4I1	19	50392912	50432796	-	3.24375	0.419161
NM_172373	ELF1	13	41506054	41593508	-	3.575	0.188728
NM_014049	ACAD9	3	128598332	128631957	+	4.02083	0.326757
NM_001164388	RAPGEF6	5	130759613	130970929	-	4.875	0.090143
NM_005134	PPP4R1	18	9546788	9614605	-	3.90417	0.450398
NM_005359	SMAD4	18	48556582	48611411	+	4.01875	0.382595
NM_006023	CDC123	10	12237960	12292589	+	3.98125	0.420425
NM_006662	SRCAP	16	30710461	30751450	+	3.225	0.065315
NM_001039479	KIAA0317	14	75127954	75179807	-	4.5375	0.354486
NM_001007025	GOSR1	17	28804425	28853832	+	4.175	0.287189
NM_005570	LMAN1	18	56995055	57026508	-	3.5375	0.342935
NM_152564	VPS13B	8	100025493	100889814	+	3.425	0.131405
NM_001128931	NAF1	4	164047859	164088073	-	4.08333	0.455499
NM_001271734	COPZ1	12	54718873	54745635	+	3.825	0.136931
NM_001184897	PHF8	X	53963112	54070607	-	3.4	0.463537
NM_001184896	PHF8	X	53963112	54071569	-	3.75	0.425206
NM_178584	2014-09-10	2	110300373	110371783	-	3.56667	0.112529
NM_145730	AP1B1	22	29723668	29784572	-	3.59375	0.318392
NM_178427	ARNT	1	150782180	150849244	-	2.7625	0.45771
NM_001616	ACVR2A	2	148602569	148688393	+	3.9375	0.426291
NM_020165	RAD18	3	8918879	9005159	-	4.49375	0.377008
NM_001005242	PKP2	12	32943679	33049780	-	2.775	0.486545
NM_001174093	ZEB1	10	31608100	31818742	+	3.75	0.28838
NM_001025300	RAB12	18	8609442	8639380	+	2.86875	0.269866
NM_001276290	PRKAR1A	17	66511534	66547457	+	3.53333	0.116083
NM_005534	IFNGR2	21	34775201	34809828	+	3.0875	0.406458
NR_027850	MTX2	2	177134122	177202753	+	3.33333	0.389638
NM_198450	APOOL	X	84258897	84348323	+	3.77917	0.421025
NM_001257198	CUL3	2	225334866	225434542	-	1.8875	0.271648
NM_001195260	PDE4DIP	1	144951760	144997111	-	4.725	0.494132
NM_005017	PCYT1A	3	195965252	196014584	-	4.0125	0.254665
NR_033716	SNX7	1	99127235	99226056	+	6.14375	0.472143
NM_003314	TTC1	5	159436179	159492550	+	4.8375	0.215804
NM_015889	MED15	22	20861885	20941919	+	3.90417	0.03925
NM_015203	RPRD2	1	150336989	150449041	+	4.6375	0.335525
NR_028102	THUMPD2	2	39963199	40006416	-	3.875	0.453413
NM_018986	SH3TC1	4	8201059	8242830	+	3.42083	0.171381
NM_020779	WDR35	2	20110028	20189884	-	2.67083	0.156512
NM_006420	ARFGEF2	20	47538274	47653230	+	4.78333	0.055811
NM_015306	USP24	1	55532031	55681039	-	5.775	0.426224
NM_024047	NUDT9	4	88343727	88380606	+	4.12083	0.183958
NM_001177963	MNAT1	14	61201458	61435398	+	3.68333	0.472143
NM_030648	SETD7	4	140427191	140477577	-	1.36667	0.326679
NM_022754	SFXN1	5	174905513	174955621	+	3.2375	0.350657
NM_001199868	GLRX3	10	131934638	131978646	+	4.45833	0.489258
NM_005126	NR1D2	3	23986750	24022109	+	3.16667	0.3463
NM_004893	H2AFY	5	134670070	134735577	-	4.75	0.399146
NM_005121	MED13	17	60019965	60142643	-	4.02917	0.207811
NM_005119	THRAP3	1	36690016	36770957	+	7.05833	0.132432
NM_003624	RANBP3	19	5916151	5978320	-	4.025	0.058766
NM_032182	FAM175B	10	126490353	126525239	+	3.95	0.436521
NM_019589	YLPM1	14	75230068	75304013	+	3.58125	0.321257
NM_015155	LARP4B	10	852853	977645	-	3.59583	0.309844
NM_013327	PARVB	22	44420156	44565112	+	1.8875	0.427885
NM_003611	OFD1	X	13752831	13787480	+	4.8625	0.114109
NM_005573	LMNB1	5	126112314	126172712	+	5.2625	0.337006
NM_020706	SCAF4	21	33043312	33104431	-	5.05	0.492847
NM_001211	BUB1B	15	40453209	40513337	+	3.57083	0.237893
NM_014190	ADD1	4	2845583	2931802	+	4.18333	0.24946
NM_001164783	BCKDHA	19	41903693	41930910	+	2.85833	0.091634
NM_001199199	AK2	1	33473540	33502512	-	3.225	0.230704
NM_032312	YIPF4	2	32502957	32531658	+	3.97917	0.493032
NM_001130674	CALU	7	128379345	128413477	+	4.4625	0.224768
NM_004874	BAG4	8	38034105	38070819	+	3.4875	0.255462
NM_003852	TRIM24	7	138145078	138270332	+	3.95	0.082358
NM_016156	MTMR2	11	95566043	95657371	-	4.07917	0.204857
NM_033360	KRAS	12	25358179	25403854	-	3.79167	0.281593
NM_018186	C1orf112	1	169764549	169822229	+	4.36667	0.432861
NM_173569	UBN2	7	138916230	138992982	+	3.6125	0.196075
NM_145333	MAP3K7	6	91223291	91297020	-	4.4875	0.223795
NM_007056	CLASRP	19	45542297	45574214	+	3.075	0.282194
NM_007055	POLR3A	10	79734906	79789298	-	3.31667	0.425285
NM_001042492	NF1	17	29421944	29704695	+	4.36875	0.431891
NM_001242307	PITRM1	10	3179918	3215033	-	2.37083	0.304554
NM_152726	EFHA1	13	22066827	22178355	-	3.0625	0.416526
NM_006567	FARS2	6	5261583	5771816	+	5.50417	0.249562
NM_001093756	TRAPPC13	5	64920557	64961954	+	3.9625	0.12589
NM_006059	LAMC3	9	133884503	133968446	+	1.8375	0.219663
NM_006348	COG5	7	106842188	107204959	-	3.87917	0.280599
NM_007271	STK38	6	36461668	36515247	-	3.34167	0.251084
NM_013438	UBQLN1	9	86274877	86323168	-	4.0375	0.259407
NM_015562	UBXN7	3	196080368	196159345	-	3.95	0.277841
NM_020242	KIF15	3	44803208	44894748	+	4.9625	0.395668
NM_002603	PDE7A	8	66626568	66701329	-	1.5625	0.274811
NM_001037533	GON4L	1	155719509	155826972	-	3.725	0.337292
NM_001267042	ARMC8	3	137906114	138017228	+	4.125	0.236981
NM_001258006	COPS4	4	83956238	83996971	+	3.45625	0.198564
NM_001256135	CSE1L	20	47662782	47713497	+	4.2375	0.262897
NM_003432	ZNF131	5	43121641	43175823	+	4.54583	0.081358
NM_015226	CLEC16A	16	11038344	11276046	+	4.45	0.327197
NM_017515	SLC35F2	11	107661716	107729914	-	4.39375	0.18962
NM_014999	RAB21	12	72148657	72181150	+	3.95	0.400099
NM_015097	CLASP2	3	33537738	33759705	-	4.00833	0.145585
NM_024482	GMEB1	1	28995239	29042115	+	1.45	0.121777
NM_032656	DHX37	12	125431369	125473667	-	3.77083	0.177209
NR_036474	GPATCH8	17	42472644	42580957	-	3.53333	0.414398
NM_004229	MED14	X	40508794	40594804	-	3.85417	0.102367
NM_001042555	FRS2	12	69864128	69973562	+	3.91875	0.247303
NM_003414	ZNF267	16	31885078	31928629	+	4.42083	0.361863
NM_014574	STRN3	14	31363004	31495607	-	3.75833	0.342466
NM_001469	XRCC6	22	42017294	42060052	+	2.6125	0.207158
NM_001167582	RBM6	3	49977476	50114685	+	3.28333	0.193511
NM_015050	FTSJD2	6	37400906	37449284	+	5.02917	0.199838
NM_018482	ASAP1	8	131064350	131455906	-	5.26667	0.381737
NM_014503	UTP20	12	101673904	101780397	+	4.55	0.272302
NM_018034	WDR70	5	37379411	37752774	+	3.70625	0.404049
NM_015201	BOP1	8	145486055	145515120	-	2.07917	0.064664
NM_015318	ARHGEF18	19	7459998	7537371	+	3.6	0.308996
NM_002180	IGHMBP2	11	68671318	68708069	+	3.29167	0.462141
NM_001135024	PDHX	11	34937676	35017675	+	3.4375	0.085814
NM_001190326	DGCR8	22	20067754	20099400	+	3.44583	0.030514
NM_007190	SEC23IP	10	121652084	121704170	+	4.18125	0.303929
NM_001077619	UBXN2B	8	59323822	59364060	+	3.5875	0.409718
NM_003818	CDS2	20	5107406	5178533	+	2.2625	0.165757
NM_015897	PIAS4	19	4007748	4038067	+	2.75625	0.480779
NM_006305	ANP32A	15	69070874	69113261	-	3.38125	0.425593
NM_024949	WWC2	4	184020462	184241929	+	4.2125	0.293572
NM_007010	DDX52	17	35972362	36003493	-	3.725	0.116369
NM_006595	API5	11	43333504	43366080	+	3.7875	0.299735
NM_152995	NFXL1	4	47849257	47916633	-	3.32083	0.22652
NM_007236	CHP1	15	41523436	41574083	+	3.65	0.39031
NM_015457	ZDHHC5	11	57435473	57468659	+	3.12917	0.437587
NR_027789	ZNF767	7	149244244	149321881	-	4.50417	0.256784
NM_004973	JARID2	6	15246205	15522273	+	5.64583	0.403784
NM_017566	KLHDC4	16	87741417	87799598	-	3.3875	0.340657
NM_015143	METAP1	4	99916787	99983960	+	3.75625	0.260717
NM_015072	TTLL5	14	76127550	76421425	+	3.97917	0.251185
NM_006640	2014-09-09	17	75315596	75496678	+	1.4	0.319073
NM_001165962	ELAC2	17	12894928	12921381	-	3.95	0.408639
NM_001171660	CYB5R3	22	43013845	43040640	-	3.43125	0.482748
NM_003071	HLTF	3	148747903	148804341	-	2.85417	0.271399
NM_002880	RAF1	3	12625099	12705700	-	5.19167	0.35499
NM_003972	BTAF1	10	93683735	93790080	+	4.08333	0.241179
NM_004690	LATS1	6	149979288	150039392	-	4.925	0.243554
NM_017583	TRIM44	11	35684352	35830930	+	4.0875	0.102035
NM_014712	SETD1A	16	30968614	30995981	+	2.62917	0.281322
NM_015106	RAD54L2	3	51575595	51697612	+	3.9125	0.146223
NM_004523	KIF11	10	94352824	94415152	+	3.69375	0.458148
NM_006324	CFDP1	16	75327607	75467387	-	3.40625	0.390783
NM_006323	SEC24B	4	110354970	110461615	+	3.65	0.264352
NM_006329	FBLN5	14	92335754	92414046	-	3.87083	0.36688
NM_014853	SGSM2	17	2240805	2284348	+	2.24583	0.165961
NM_015043	TBC1D9B	5	179289070	179334856	-	3.23125	0.431705
NM_018838	NDUFA12	12	95365103	95397489	-	4.7625	0.247382
NM_001198844	RBM4	11	66406087	66435858	+	2.70833	0.226856
NM_173826	TCAIM	3	44379943	44450940	+	1.37917	0.447229
NM_001097613	GPR89A	1	145764594	145827103	-	3.7375	0.478853
NM_017553	INO80	15	41271078	41408340	-	3.79375	0.211347
NM_015282	CLASP1	2	122095351	122407052	-	2.85417	0.252797
NM_001012752	ABI1	10	27035524	27150016	-	4.33125	0.364038
NM_016082	CDK5RAP1	20	31946644	31989337	-	3.22917	0.263036
NM_003059	SLC22A4	5	131630144	131679899	+	4.10833	0.235209
NM_001024844	CD82	11	44587140	44641315	+	1.925	0.357363
NM_182729	TXNRD1	12	104680459	104744085	+	3.96667	0.349802
NM_016578	RSF1	11	77377273	77531880	-	3.83333	0.026022
NM_003144	SSR1	6	7281287	7313541	-	3.325	0.440643
NM_032796	SYAP1	X	16737706	16780807	+	3.825	0.402674
NM_003898	SYNJ2	6	158402887	158520207	+	3.6375	0.308749
NM_023947	CHID1	11	867858	910874	-	2.1375	0.202372
NM_144579	SFXN5	2	73169164	73298965	-	3.9625	0.319103
NM_001198774	PI4KB	1	151264272	151300191	-	3.15	0.175305
NM_001172690	ZNF573	19	38229202	38270230	-	2.75833	0.276129
NM_001099650	GXYLT1	12	42475647	42538673	-	3.97917	0.229637
NM_002622	PFDN1	5	139624634	139682689	-	3.41875	0.335501
NM_003563	SPOP	17	47676245	47755525	-	3.27917	0.208786
NM_016598	ZDHHC3	3	44956752	45017674	-	3.99167	0.443065
NM_012469	PRPF6	20	62612430	62664453	+	3.14167	0.092735
NM_206876	PPP1CB	2	28974613	29025806	+	4.35417	0.403784
NM_207292	MBNL1	3	151985828	152183568	+	9.75	0.467531
NM_006749	SLC20A2	8	42273979	42397356	-	4	0.236437
NM_017759	INO80D	2	206858444	206950906	-	4.3125	0.399146
NM_003913	PRPF4B	6	4021568	4065217	+	3.82083	0.073487
NM_004602	STAU1	20	47729875	47804904	-	4.30833	0.486761
NM_001206557	KIAA1432	9	5629118	5776556	+	3.06667	0.139164
NM_001122672	CCBL1	9	131595391	131644354	-	1.66667	0.31913
NM_014761	IST1	16	71929395	71964540	+	4.79167	0.365424
NM_016141	DYNC1LI1	3	32567462	32612366	-	2.975	0.474432
NM_005744	ARIH1	15	72766666	72878896	+	5.0625	0.226366
NM_004398	DDX10	11	108535815	108811648	+	2.55	0.235347
NM_001256165	TMCO1	1	165693527	165738159	-	4.15625	0.329896
NM_020794	LRRC7	1	70225857	70589171	+	4.46875	0.282495
NM_001278	CHUK	10	101948123	101989344	-	2.30625	0.482081
NM_080631	VPS41	7	38763542	38948800	-	3.6375	0.328309
NM_139132	NUP98	11	3696239	3819022	-	3.95	0.125069
NM_001199298	UIMC1	5	176332005	176433795	-	5.34167	0.409963
NM_001199022	CCP110	16	19535178	19564728	+	2.48333	0.396614
NM_001199809	INTS7	1	212113740	212209002	-	4.0125	0.212295
NM_001127716	ETFA	15	76508628	76603810	-	4.61875	0.360087
NM_014868	RNF10	12	120972131	121015397	+	3.2625	0.282467
NM_018238	AGK	7	141251077	141354209	+	4.81875	0.242512
NM_020960	GPR107	9	132815984	132902448	+	4.29583	0.205847
NM_015470	RAB11FIP5	2	73300509	73340146	-	1.65	0.214573
NM_004247	EFTUD2	17	42927654	42976993	-	3.88333	0.153729
NM_032213	ELMOD3	2	85581842	85618875	+	2.6625	0.249426
NR_045023	C17orf76-AS1	17	16342300	16373962	+	3.1	0.402954
NM_001256379	MCMBP	10	121588915	121633140	-	4.05833	0.311397
NM_021190	PTBP2	1	97187174	97280605	+	4.15	0.414317
NM_001102653	OTUD4	4	146054801	146100832	-	3.7125	0.254665
NM_001003681	HMGXB4	22	35653444	35691800	+	3.7	0.324864
NM_001315	MAPK14	6	35995453	36079013	+	4.1875	0.180428
NM_002027	FNTA	8	42911441	42940932	+	3.525	0.077728
NM_003575	ZNF282	7	148892576	148923339	+	3.97917	0.05253
NM_005313	PDIA3	15	44038589	44064804	+	2.75	0.26126
NM_018697	LANCL2	7	55433140	55501435	+	3.89583	0.426537
NM_021931	DHX35	20	37590980	37668366	+	4.72083	0.418848
NM_018703	RBBP6	16	24550907	24584183	+	4.125	0.371671
NM_018706	DHTKD1	10	12110933	12165224	+	2.54583	0.31569
NM_018489	ASH1L	1	155305051	155532324	-	3.48333	0.49133
NM_001195193	NASP	1	46049659	46084578	+	3.7625	0.195833
NM_012345	NUFIP1	13	45513383	45563613	-	3.75625	0.2954
NM_014423	AFF4	5	132211070	132299354	-	4.49375	0.227251
NM_014983	HMGXB3	5	149380168	149432706	+	4.51875	0.269687
NM_020699	GATAD2B	1	153777202	153895451	-	3.15625	0.478736
NM_145012	CCNY	10	35625801	35860847	+	3.51875	0.484874
NM_001847	COL4A6	X	107398836	107682704	-	3.2375	0.143251
NM_001012662	SLC3A2	11	62623483	62656355	+	1.79375	0.30377
NM_007007	CPSF6	12	69633316	69668138	+	3.96875	0.461678
NM_014941	MORC2	22	31322599	31364187	-	2.95833	0.437993
NM_031488	L3MBTL2	22	41601312	41627275	+	2.4875	0.153093
NM_031483	ITCH	20	32951040	33099198	+	3.9625	0.342144
NM_006546	IGF2BP1	17	47074773	47133507	+	3.3	0.131405
NM_005800	USPL1	13	31191829	31233686	+	4.0125	0.275554
NM_013390	TMEM2	9	74298281	74383800	-	4.13125	0.251428
NM_001207066	CXADR	21	18885223	18965897	+	2.9125	0.380115
NM_173517	VKORC1L1	7	65338256	65419800	+	3.85625	0.220867
NM_182826	SCARA3	8	27491576	27534286	+	4.69583	0.166572
NM_147188	FBXO22	15	76196199	76227608	+	4.05	0.248178
NM_031862	NBR1	17	41322497	41363707	+	1.41875	0.476987
NM_001270698	ARHGAP12	10	32094325	32217804	-	2.5	0.461408
NM_148906	OSBPL9	1	52082545	52254891	+	2.34375	0.283631
NM_001904	CTNNB1	3	41240941	41281939	+	3.3125	0.252261
NM_001903	CTNNA1	5	138089106	138270723	+	4.8625	0.420979
NM_001083113	ZGPAT	20	62338793	62367494	+	3.4875	0.177018
NM_014844	TECPR2	14	102829299	102968818	+	3.35	0.427721
NM_001145412	NFE2L2	2	178095030	178128617	-	4.14375	0.249374
NM_001135643	DCTN4	5	150088308	150138657	-	4.45417	0.404789
NM_018163	DNAJC17	15	41060066	41099676	-	4.20833	0.200725
NM_001193508	REST	4	57775078	57802010	+	3.525	0.116369
NM_015641	TES	7	115850546	115898837	+	4.15	0.161882
NM_014698	TMEM63A	1	226033232	226070420	-	1.88125	0.317432
NM_004128	GTF2F2	13	45694630	45858239	+	4.6	0.430007
NM_000304	PMP22	17	15133096	15168644	-	2.89167	0.067357
NM_001199378	GBF1	10	104005254	104142656	+	4.1375	0.464957
NM_032802	SPPL2A	15	50999736	51057910	-	3.725	0.325655
NM_013232	PDCD6	5	271735	315089	+	2.31667	0.252697
NM_001618	PARP1	1	226548391	226595801	-	4.24167	0.241179
NM_003653	COPS3	17	17149937	17184617	-	3.7625	0.092644
NM_133372	FNIP1	5	130977406	131132756	-	3.9375	0.254665
NM_015378	VPS13D	1	12290112	12572098	+	5.11667	0.367917
NM_001122606	LAMP2	X	119560002	119603204	-	2.0375	0.452802
NM_018124	RFWD3	16	74655296	74700779	-	3.6125	0.385949
NM_007032	TRIOBP	22	38142240	38172563	+	2.58333	0.471928
NR_003655	POLR2J4	7	43980493	44058748	-	2.88333	0.196635
NM_001170704	MBNL3	X	131503342	131623996	-	2.35	0.411858
NM_001008401	ZNF761	19	53935226	53961515	+	3.49167	0.476426
NM_024568	CHD1L	1	146714290	146767447	+	2.73125	0.492896
NM_199413	PRC1	15	91509267	91537881	-	3.4125	0.336672
NR_024521	LMAN2L	2	97371666	97405813	-	3.54375	0.474182
NM_173602	DIP2B	12	50898767	51142450	+	3.69583	0.212643
NM_001145152	VPS37A	8	17104400	17155533	+	4.5	0.071265
NM_002721	PPP6C	9	127908851	127952218	-	3.79167	0.39456
NM_005188	CBL	11	119076985	119178859	+	2.53333	0.172415
NM_001115007	LIN54	4	83845755	83934040	-	4.2	0.156305
NM_001127458	CRLS1	20	5987897	6020697	+	3.525	0.192282
NM_014915	ANKRD26	10	27293044	27389427	-	1.16667	0.07314
NM_177974	CASC4	15	44580908	44707959	+	3.43125	0.283574
NM_005116	SLC23A2	20	4833001	4982145	-	3.37083	0.315046
NM_014480	ZNF544	19	58740069	58775008	+	3.74167	0.322297
NM_178586	PPP2R5C	14	102276139	102394328	+	4.1875	0.300338
NR_033354	ZNF519	18	14075988	14132489	-	3.825	0.253766
NM_007313	ABL1	9	133589267	133763062	+	3.4375	0.33341
NM_172177	MRPL42	12	93861265	93897548	+	3.56875	0.311709
NM_001134671	DERL1	8	124025403	124054663	-	3.475	0.419573
NM_001130107	KLC1	14	104095524	104167888	+	3.36667	0.220037
NM_016260	IKZF2	2	213864410	214015058	-	3.0875	0.458149
NM_016252	BIRC6	2	32582095	32843965	+	4.47917	0.461976
NM_015017	USP33	1	78161673	78225564	-	3.09375	0.372203
NM_014838	ZBED4	22	50247496	50283726	+	3.50625	0.471462
NM_014835	OSBPL2	20	60813579	60871269	+	3.1	0.040313
NM_000690	ALDH2	12	112204690	112247789	+	3.85	0.045644
NM_014878	KIAA0020	9	2804154	2844130	-	3.74583	0.390224
NM_198834	ACACA	17	35441926	35766902	-	1.6	0.182527
NM_000254	MTR	1	236958580	237067281	+	3.19375	0.242843
NM_001172435	RAB3GAP1	2	135809834	135928279	+	3.10833	0.137696
NR_002451	ABCA11P	4	419223	467998	-	4.575	0.443223
NM_025106	SPSB1	1	9352940	9429590	+	3.6	0.129066
NM_004849	ATG5	6	106632351	106773695	-	4.13333	0.409467
NM_015726	DCAF8	1	160185504	160232350	-	2.84583	0.217367
NM_014444	TUBGCP4	15	43663312	43698240	+	4.1375	0.372872
NM_014964	EPN2	17	19140689	19240028	+	4.0625	0.295297
NM_015878	AZIN1	8	103838535	103876397	-	4.1875	0.325605
NM_024083	ASPSCR1	17	79935425	79975282	+	2.55	0.48175
NM_139078	MAPKAPK5	12	112280031	112331228	+	4.93333	0.24202
NM_016561	BFAR	16	14726667	14763093	+	2.86875	0.181566
NM_020461	TUBGCP6	22	50656117	50683400	-	2.99167	0.359539
NM_133494	NEK7	1	198126107	198291548	+	4.20833	0.341278
NM_015102	NPHP4	1	5922869	6052533	-	2.50417	0.353054
NM_201568	SMG7	1	183441505	183523328	+	4.025	0.203797
NM_205842	NCKAP1	2	183789604	183903229	-	4.22917	0.15716
NM_014884	SUGP2	19	19101696	19144380	-	3.375	0.237216
NM_016407	RTFDC1	20	55043646	55093942	+	3.2625	0.313739
NM_001252152	SLC39A9	14	69865095	69929107	+	4.33125	0.220576
NM_001267038	CENPK	5	64813592	64858995	-	4.52917	0.435259
NM_007347	AP4E1	15	51200868	51298097	+	2.925	0.240195
NM_001040135	ACTR3B	7	152456833	152552464	+	3.03125	0.196857
NM_018427	RRN3	16	15153878	15188158	-	3.8125	0.213729
NM_203301	FBXO33	14	39865576	39901704	-	2.7	0.358768
NM_176812	CHMP4B	20	32399109	32442173	+	3.875	0.409286
NM_153348	FBXW8	12	117348760	117468953	+	4.825	0.286647
NM_001142641	FBRSL1	12	133067156	133161773	+	3.8375	0.459427
NM_152925	CPNE1	20	34213952	34252878	-	3.19375	0.413136
NM_033641	COL4A6	X	107398836	107681658	-	3.5	0.072169
NM_012417	PITPNC1	17	65373396	65693379	+	3.25833	0.364868
NM_015049	TRAK2	2	202241929	202316319	-	4.82917	0.151231
NM_001251917	RAP1B	12	69004618	69054385	+	3.37917	0.10137
NM_030816	ANKRD13C	1	70724684	70820417	-	2.2375	0.45337
NM_003297	NR2C1	12	95414004	95467404	-	2.85	0.187468
NM_172175	IL15	4	142557748	142655140	+	2.42917	0.255991
NM_001197115	GCLC	6	53362139	53409927	-	3.075	0.217561
NM_006810	PDIA5	3	122785855	122880953	+	3.76875	0.381627
NM_020732	ARID1B	6	157099063	157531913	+	4.10417	0.261487
NM_207111	RNF216	7	5659671	5821361	-	4.4125	0.300498
NM_006575	MAP4K5	14	50885210	50999376	-	3.23125	0.446817
NM_152416	NDUFAF6	8	96037213	96070944	+	3.925	0.20052
NM_020799	STAMBPL1	10	90639943	90683259	+	4.6	0.274161
NM_148176	PPIL2	22	22020272	22052202	+	3.20417	0.263036
NM_001199619	NCOA7	6	126102306	126253176	+	3.85833	0.385708
NM_007344	TTF1	9	135250936	135282238	-	3.7375	0.45521
NM_017724	LRRFIP2	3	37094116	37217851	-	2.92083	0.211685
NM_003136	SRP54	14	35452103	35498773	+	4.2375	0.483183
NM_032358	CCDC77	12	510740	551806	+	5.3	0.330594
NM_001135187	AGFG1	2	228336887	228425938	+	4.34375	0.255172
NM_005068	SIM1	6	100836749	100911551	-	2.95417	0.430802
NM_025142	TAOK1	17	27717942	27878921	+	4.16875	0.241182
NM_144689	ZNF420	19	37569381	37620651	+	3.80625	0.453352
NM_004815	ARHGAP29	1	94634462	94703307	-	3.87083	0.116302
NM_005722	ACTR2	2	65454828	65498390	+	4.2875	0.209596
NM_018320	RNF121	11	71639767	71708643	+	3.875	0.287486
NM_024072	DDX54	12	113594977	113623284	-	3.2625	0.307059
NM_014753	BMS1	10	43277953	43330385	+	3.26667	0.376648
NM_014140	SMARCAL1	2	217277136	217347774	+	1.775	0.475451
NM_005632	SOLH	16	577855	604636	+	1.8	0.464922
NM_006532	ELL	19	18553472	18632937	-	3.36667	0.441227
NM_001761	CCNF	16	2479394	2508859	+	2.525	0.456409
NM_002526	NT5E	6	86159301	86205509	+	4.83125	0.310624
NM_005312	RAPGEF1	9	134452156	134612925	-	2.48333	0.135465
NM_024831	TGS1	8	56685790	56738005	+	3.7875	0.179864
NM_015021	ZNF292	6	87865268	87973406	+	4.44583	0.485977
NM_005402	RALA	7	39663151	39747723	+	4.66667	0.338288
NM_018477	ACTR10	14	58666832	58702353	+	5.15833	0.485716
NM_015555	ZNF451	6	56954827	57035098	+	3.8375	0.211044
NM_001039877	STRN4	19	47222767	47249720	-	3.575	0.408758
NM_001184	ATR	3	142168076	142297668	-	4.1375	0.199734
NM_002078	GOLGA4	3	37284681	37408370	+	2.90833	0.370119
NM_001681	ATP2A2	12	110719031	110788897	+	4.40833	0.144183
NM_003010	MAP2K4	17	11924134	12047051	+	3.52083	0.126348
NM_172070	UBR3	2	170684017	170940639	+	3.26875	0.278311
NM_015255	UBR2	6	42531759	42661243	+	2.80625	0.3647
NM_015543	RAB1A	2	65313987	65357435	-	5.36667	0.411447
NM_138448	ACYP2	2	54342409	54532435	+	4.27083	0.285266
NR_047566	CARD14	17	78143790	78183130	+	3.1125	0.274253
NM_003453	ZMYM2	13	20532809	20665968	+	3	0.208502
NM_182802	MCM8	20	5931297	5975831	+	4.53333	0.362073
NM_006311	NCOR1	17	15933407	16118874	-	4.39375	0.310055
NM_022080	NAPB	20	23355155	23402156	-	3.65	0.29264
NM_022072	NSUN3	3	93781854	93845630	+	3.95417	0.483883
NM_018122	DARS2	1	173793796	173827682	+	1.1875	0.253877
NM_015397	DCAF12	9	34086380	34126771	-	2.74583	0.285978
NM_000050	ASS1	9	133320093	133376661	+	2.7375	0.40783
NM_001032296	STK24	13	99102454	99229396	-	4.10625	0.236947
NM_019843	EIF4ENIF1	22	31835344	31885874	-	4.1625	0.226819
NM_019001	XRN1	3	142025448	142166853	-	3.8625	0.339667
NR_026728	EDEM2	20	33703159	33735161	-	2.56875	0.44854
NM_001145845	ROBO1	3	78646387	79068609	-	2.31875	0.195628
NM_000297	PKD2	4	88928798	88998931	+	3.8625	0.492358
NM_194301	RALGAPA1	14	36007557	36278432	-	4.825	0.294174
NM_001206998	ZNRF3	22	29279754	29453476	+	1.30833	0.316894
NM_001190996	ARPC1A	7	98923495	98963885	+	3.6375	0.251396
NM_014547	TMOD3	15	52121824	52204331	+	3.59375	0.455651
NM_033389	SSH2	17	27952964	28257018	-	3.26667	0.220037
NM_015245	ANKS1A	6	34857037	35059190	+	3.3125	0.307112
NM_019053	EXOC6	10	94608224	94819251	+	3.02083	0.477969
NR_033872	PCBP1-AS1	2	70189394	70314147	-	4.35	0.29242
NM_001251905	APPL2	12	105567074	105627183	-	4.06667	0.384125
NM_001136040	CPSF7	11	61170119	61197464	-	3.26875	0.271292
NM_001040446	MTMR12	5	32227110	32313114	-	4.70833	0.331617
NM_001197219	PDE4D	5	58264865	58652727	-	3.14583	0.477544
NR_051965	MRPS31P5	13	52741844	52768602	-	3.1	0.061237
NM_032560	SMEK1	14	91923955	91976644	-	4.5625	0.193467
NM_015446	AHCTF1	1	247002401	247094726	-	5.95417	0.447683
NM_016076	DESI2	1	244816351	244872334	+	3.20417	0.370736
NM_001136159	OTUD5	X	48779302	48815648	-	4.44583	0.23052
NM_032810	ATAD1	10	89512874	89577917	-	4.7875	0.079676
NM_032807	FBXO18	10	5936348	5979558	+	1.68125	0.161713
NM_001039590	USP9X	X	40944887	41095832	+	4.10625	0.200497
NM_001164393	MTF2	1	93544791	93604638	+	10.2063	0.33784
NM_001130824	SUPT5H	19	39936185	39967308	+	2.5875	0.474537
NR_027473	KDM2A	11	66886739	67025550	+	4.26667	0.154388
NM_001134999	FERMT2	14	53323988	53417815	-	5.22917	0.406791
NM_014757	MAML1	5	179159850	179204287	+	3.94583	0.328617
NM_015073	SIPA1L3	19	38397867	38699008	+	1.85833	0.269427
NM_012287	ACAP2	3	194995464	195163817	-	3.34375	0.33917
NM_101395	DYRK1A	21	38739858	38887679	+	4.25417	0.224719
NM_001164796	SLC25A26	3	66271167	66429351	+	4.39583	0.342243
NM_012097	ARL5A	2	152657479	152685009	-	3.5	0.080627
NM_025238	BTBD1	15	83685180	83736106	-	3.475	0.163541
NR_037914	RCHY1	4	76404246	76439640	-	3.09167	0.194035
NM_004922	SEC24C	10	75504130	75531933	+	2.975	0.298972
NM_006143	GPR19	12	12813994	12849121	-	2.0125	0.106556
NM_024325	ZNF343	20	2462466	2489778	-	2.525	0.32914
NM_004906	WTAP	6	160148029	160177352	+	3.275	0.351485
NM_001429	EP300	22	41488613	41576081	+	3.7375	0.198199
NM_015092	SMG1	16	18816174	18937726	-	2.6875	0.439253
NM_048368	CTDP1	18	77439800	77514510	+	3.25	0.183897
NM_022817	PER2	2	239152678	239197207	-	4.5875	0.165301
NM_001039886	ZNF808	19	53030908	53059303	+	4.05	0.483908
NM_020399	GOPC	6	117881432	117923705	-	3.725	0.34088
NM_138459	NUS1	6	117996616	118031886	+	4.925	0.163299
NM_001164194	PLIN3	19	4838345	4867780	-	2.70417	0.195729
NM_001145268	FAM185A	7	102389398	102449672	+	2.4	0.406172
NM_001127235	GPBP1	5	56471274	56560506	+	3.4	0.354622
NM_021140	KDM6A	X	44732422	44971845	+	4.41875	0.412396
NM_004958	MTOR	1	11166587	11322608	-	4.84375	0.119268
NM_001135812	FAM60A	12	31433519	31479159	-	3.55	0.432207
NM_001193317	VIPAS39	14	77893017	77923983	-	4.25417	0.49262
NM_000386	BLMH	17	28575212	28619184	-	4.34375	0.466802
NM_001193369	DIDO1	20	61509089	61557903	-	3.78333	0.378262
NM_000136	FANCC	9	97861335	98079991	-	5.95833	0.213952
NM_002912	REV3L	6	111620233	111804414	-	3.0375	0.235605
NM_002911	UPF1	19	18942743	18979039	+	3.925	0.380509
NM_001193272	RBBP5	1	205055269	205091150	-	4.4625	0.428782
NM_012112	TPX2	20	30326903	30389603	+	4.33125	0.109134
NM_024532	SPAG16	2	214149102	215275225	+	3.84375	0.432894
NM_001165938	STARD3	17	37793332	37820454	+	3.7875	0.331191
NM_001042588	SNUPN	15	75890423	75918719	-	2.2125	0.300174
NM_006731	FKTN	9	108320410	108403399	+	3.9625	0.393765
NM_153188	TNPO1	5	72143929	72210215	+	4.30833	0.293601
NM_007359	CASC3	17	38296506	38328431	+	3.44167	0.23391
NM_001135776	ZBTB43	9	129567284	129600487	+	4.10625	0.081475
NM_016376	ANKFY1	17	4066664	4167274	-	2.95417	0.353341
NM_030624	KLHL15	X	24001832	24045303	-	3.99583	0.271399
NM_053043	RBM33	7	155437202	155574179	+	4.53125	0.233943
NM_145109	MAP2K3	17	21187967	21218551	+	3.975	0.162508
NM_000285	PEPD	19	33877854	34012799	-	3.21667	0.164579
NM_000788	DCK	4	71859264	71896629	+	4.675	0.452516
NM_004586	RPS6KA3	X	20168028	20284750	-	4.04583	0.220153
NM_005154	USP8	15	50716578	50793277	+	3.80417	0.128737
NM_016299	HSPA14	10	14880260	14913740	+	3.91667	0.443752
NM_016309	LCMT1	16	25123046	25189551	+	2.64375	0.353419
NM_023015	INTS3	1	153700566	153746555	+	1.0625	0.318972
NM_018407	LAPTM4B	8	98787808	98864830	+	3.15	0.166216
NM_005968	HNRNPM	19	8509802	8554002	+	4.81667	0.25708
NM_004136	IREB2	15	78730517	78793798	+	5.17083	0.402272
NM_004747	DLG5	10	79550548	79686348	-	3	0.251779
NM_006185	NUMA1	11	71713910	71791573	-	4.1625	0.454811
NM_016359	NUSAP1	15	41624891	41673248	+	3.175	0.364766
NM_058246	DNAJB6	7	157129710	157210133	+	3.66667	0.357556
NM_014810	CEP350	1	179923907	180084015	+	3.74167	0.368744
NM_001033561	PHF12	17	27232270	27278508	-	3.1625	0.367065
NM_014614	PSME4	2	54091203	54197977	-	3.8375	0.324171
NM_016033	RMDN1	8	87484577	87521009	-	3.8	0.390072
NM_002210	ITGAV	2	187454789	187545628	+	4.1875	0.191886
NM_001130524	AP1M1	19	16308664	16346156	+	3.55417	0.221074
NM_021629	GNB4	3	179113875	179169371	-	1.6375	0.46322
NM_138813	ATP8B3	19	1782073	1812275	-	1.1375	0.166145
NM_001145261	NCOA4	10	51565107	51590734	+	2.48125	0.229784
NM_001145208	DEPDC1B	5	59892738	59995993	-	3.94375	0.391605
NM_004869	VPS4B	18	61056424	61089752	-	3.5375	0.415457
NM_007184	NISCH	3	52489523	52527088	+	2.70417	0.118036
NM_001017977	DCAF6	1	167905796	168045083	+	1.7375	0.224297
NM_173082	SHPRH	6	146205944	146285233	-	2.75417	0.495908
NM_003797	EED	11	85955805	85989785	+	4.075	0.404403
NM_004521	KIF5B	10	32297937	32345371	-	4.20625	0.358656
NM_153322	PMP22	17	15133096	15164093	-	3.51667	0.07314
NM_153321	PMP22	17	15133095	15165889	-	2.91667	0.067357
NM_022491	SUDS3	12	118814357	118855840	+	3.4625	0.496551
NM_015060	AVL9	7	32535175	32623779	+	4.2	0.243971
NR_026697	FAM134C	17	40731525	40761445	-	2.55417	0.372921
NM_013396	USP25	21	17102495	17252377	+	4.6875	0.104979
NM_000436	OXCT1	5	41730166	41870791	-	3.65	0.13892
NM_014939	TRAPPC8	18	29409135	29523091	-	4	0.495936
NM_005742	PDIA6	2	10923516	10952960	-	3.8375	0.481426
NM_015030	FRYL	4	48499379	48782316	-	3.1375	0.338719
NM_003718	CDK13	7	39989958	40136733	+	3.58125	0.476042
NM_001136191	KANK2	19	11274942	11308243	-	2.3625	0.473628
NR_036750	LOC440434	17	36351795	36413256	-	3.6125	0.224297
NM_001814	CTSC	11	88026759	88070941	-	2.23333	0.142767
NM_013321	SNX8	7	2291404	2354099	-	2.525	0.148121
NM_015691	WWC3	X	9983794	10112518	+	3.39583	0.323947
NM_004077	CS	12	56665482	56694175	-	3.54375	0.224333
NM_004719	SCAF11	12	46312913	46384401	-	4.37083	0.171381
NM_005819	STX6	1	180942175	180992046	-	2.475	0.207238
NM_015260	SIN3B	19	16940208	16991164	+	2.8875	0.358095
NM_203282	ZNF254	19	24269975	24312654	+	2.175	0.28363
NM_001100590	KIAA0232	4	6784458	6885899	+	3.65	0.225939
NM_001145417	MSL2	3	135867759	135913310	-	5.42917	0.083818
NM_033395	KIAA1731	11	93394815	93463522	+	2.87083	0.446092
NM_005882	MAEA	4	1283671	1333925	+	2.69375	0.479306
NM_005879	TRAIP	3	49866027	49893992	-	4.1875	0.226615
NM_005065	SEL1L	14	81937890	82000205	-	3.19167	0.232604
NM_015360	SKIV2L2	5	54603575	54721409	+	3.56667	0.057603
NM_015358	MORC3	21	37692486	37748944	+	3.625	0.201567
NM_003184	TAF2	8	120743013	120845074	-	3.77917	0.177781
NM_003298	NR2C2	3	14989235	15090780	+	3.325	0.490723
NM_001271015	UBE2W	8	74692331	74791145	-	3.49583	0.405291
NR_028063	GCC2	2	109065576	109125854	+	3.775	0.386711
NM_003601	SMARCA5	4	144434615	144478642	+	2.7875	0.425504
NM_006346	PIBF1	13	73356229	73590591	+	4.31875	0.479541
NM_004996	ABCC1	16	16043433	16236930	+	4.84167	0.457946
NM_007106	UBL3	13	30338544	30424820	-	3.47083	0.394367
NM_001098511	KIF2A	5	61601988	61683011	+	4.56875	0.320857
NM_005327	HADH	4	108910869	108956331	+	3.6	0.322131
NM_032270	LRRC8C	1	90098643	90185094	+	8.5125	0.309407
NR_033656	STX8	17	9153787	9479275	-	2.24583	0.144359
NM_001142293	ARFGAP3	22	43192531	43253408	-	2.35833	0.419514
NM_025235	TNKS2	10	93558150	93625232	+	4.3	0.334565
NM_145055	C18orf25	18	43753987	43846955	+	4.73333	0.10506
NM_001303	COX10	17	13972718	14111996	+	3.0625	0.380214
NM_001664	RHOA	3	49396578	49449526	-	3.34375	0.155738
NM_015012	TMEM41B	11	9302200	9336315	-	3.70833	0.215843
NM_080836	STK35	20	2082527	2129198	+	4.33333	0.389377
NM_003400	XPO1	2	61705068	61765418	-	4.88125	0.289631
NM_018233	OGFOD1	16	56485423	56511407	+	3.6125	0.30842
NM_001047	SRD5A1	5	6633499	6669675	+	3.8375	0.190668
NM_001114393	PAPD4	5	78908242	78982471	+	4.74167	0.407478
NM_001114397	DHX36	3	153993456	154042286	-	4.45	0.322507
NM_018638	ETNK1	12	22778075	22843608	+	4.1375	0.22949
NM_004239	TRIP11	14	92434242	92506403	-	4.15	0.487108
NM_002227	JAK1	1	65298905	65432187	-	2.7125	0.251843
NM_002884	RAP1A	1	112162404	112256101	+	5.07917	0.464607
NM_003489	NRIP1	21	16333555	16437126	-	5.6625	0.473843
NM_003626	PPFIA1	11	70116805	70230607	+	4.35	0.43269
NM_001271428	EMC1	1	19542157	19578053	-	1.81875	0.205251
NM_007038	ADAMTS5	21	28290230	28339439	-	3.275	0.275638
NM_005862	STAG1	3	136055998	136471245	-	3.98125	0.473469
NM_000945	PPP3R1	2	68405988	68479651	-	5.2625	0.336758
NM_020123	TM9SF3	10	98277866	98346809	-	3.91667	0.49401
NM_018227	UBA6	4	68481478	68566889	-	3.43333	0.272426
NM_030927	TSPAN14	10	82214037	82282391	+	3.92917	0.289508
NM_001115016	KANSL3	2	97258891	97304116	-	3.20833	0.425285
NM_015283	DPY19L1	7	34968492	35077653	-	2.8625	0.216743
NM_014371	AKAP8L	19	15490858	15529833	-	5.59167	0.106022
NM_181833	NF2	22	29999544	30094589	+	4.62083	0.381538
NR_027633	BRD9	5	863849	892939	-	2.41875	0.279291
NR_003228	AFG3L1P	16	90038987	90067195	+	2.775	0.410854
NM_144497	AKAP12	6	151646665	151679694	+	3.49167	0.443065
NM_001142389	PNPLA4	X	7866803	7895780	-	4.48125	0.201696
NM_001696	ATP6V1E1	22	18074902	18111588	-	4.1375	0.188683
NM_001695	ATP6V1C1	8	104033247	104085285	+	3.31667	0.312699
NM_003675	PRPF18	10	13628938	13672868	+	3.84583	0.408536
NM_001123226	MTO1	6	74171453	74211179	+	3.575	0.273739
NM_001243076	E2F3	6	20404033	20493945	+	3.47083	0.353916
NM_182765	HECTD2	10	93170095	93274520	+	3.57083	0.489725
NM_178234	TUSC3	8	15397595	15624158	+	3.5875	0.24413
NM_015907	LAP3	4	17578926	17609590	+	2.82083	0.30853
NM_002765	PRPS2	X	12809473	12842346	+	3.61667	0.477916
NM_001127511	APC	5	112043201	112181936	+	3.1875	0.35468
NM_001256293	KRT8	12	53290970	53343650	-	1.72917	0.461976
NM_003262	SEC62	3	169684579	169716161	+	3.34583	0.295412
NM_020371	AVEN	15	34158427	34331303	-	2.70833	0.243276
NR_024515	APLP2	11	129939715	130014706	+	3.47917	0.187242
NM_001660	ARF4	3	57557089	57583215	-	2.375	0.132726
NM_003472	DEK	6	18224399	18264799	-	4.2375	0.493993
NM_006327	TIMM23	10	51592080	51623386	-	4.05417	0.392818
NM_016433	GLTP	12	110288747	110318293	-	3.0875	0.104083
NM_030768	ILKAP	2	239079042	239112324	-	3.3875	0.211044
NM_001748	CAPN2	1	223900118	223963720	+	4.54167	0.045817
NM_014720	SLK	10	105727469	105787342	+	3.88333	0.171825
NM_152434	CWF19L2	11	107197071	107328572	-	4.5	0.057012
NM_018193	FANCI	15	89787193	89860362	+	3.5375	0.39971
NM_144725	TTC23L	5	34839268	34899564	+	2.48125	0.149418
NM_015117	ZC3H3	8	144519824	144623620	-	3.45833	0.266394
NM_145206	VTI1A	10	114206755	114578504	+	5.25833	0.296356
NM_015131	WDR43	2	29117532	29171080	+	6.09583	0.180615
NR_037661	FKBP1A-SDCBP2	20	1290554	1373816	-	5.95833	0.269804
NM_005680	TAF1B	2	9983570	10074545	+	4.10417	0.456669
NM_001127204	HMOX2	16	4526340	4560348	+	4.65417	0.147835
NM_001114176	AEBP2	12	19592607	19675173	+	3.7125	0.188131
NM_022130	GOLPH3	5	32124823	32174425	-	3.625	0.156133
NR_015353	LOC92249	X	62646438	62780873	-	3.82917	0.302546
NM_001100412	DROSHA	5	31400601	31532282	-	3.8625	0.492912
NR_030770	CCM2	7	45039344	45116069	+	4.4625	0.373103
NM_194071	CREB3L2	7	137559724	137686847	-	5.275	0.345909
NM_001253	CDC5L	6	44355250	44418161	+	4.15625	0.398078
NM_001105545	ECHDC1	6	127609856	127664754	-	4.14167	0.325433
NM_004824	CDYL	6	4776679	4955778	+	4.15	0.292805
NM_004705	PRKRIR	11	76061003	76091880	-	4.71875	0.058511
NM_003350	UBE2V2	8	48920994	48974454	+	4.33333	0.28942
NM_016248	AKAP11	13	42846288	42897403	+	2.73125	0.328578
NM_012110	CHIC2	4	54875957	54930815	-	4.16667	0.226856
NM_005047	PSMD5	9	123578331	123605299	-	2.9125	0.24564
NM_014598	SOCS7	17	36508006	36561846	+	4.05625	0.330675
NM_017934	PHIP	6	79644135	79788011	-	3.58125	0.231665
NM_022913	GPBP1	5	56469774	56560506	+	4.1625	0.402692
NM_144982	ZFC3H1	12	72003378	72057749	-	4.625	0.369189
NM_198896	RAB6A	11	73386682	73472201	-	2.75625	0.432783
NM_018178	GOLPH3L	1	150618700	150669672	-	3.25625	0.153137
NM_014236	GNPAT	1	231376918	231413719	+	3.1875	0.283546
NM_174917	ACSF3	16	89160216	89222171	+	2.75833	0.384917
NM_174916	UBR1	15	43235097	43398286	-	3.8875	0.411088
NM_024835	GGNBP2	17	34900736	34946276	+	3.6	0.260316
NM_032569	GLYR1	16	4853203	4897303	-	4.0625	0.118608
NM_017665	ZCCHC10	5	132332677	132362240	-	4.42083	0.126348
NM_017990	PDPR	16	70147528	70195184	+	3.01875	0.233668
NM_017867	C4orf27	4	170650618	170679093	-	2.5875	0.359543
NM_001199135	TANK	2	162016938	162092683	+	3.55625	0.19223
NM_152862	ARPC2	2	219081873	219119071	+	3.875	0.484128
NM_015151	DIP2A	21	47878861	47989926	+	3.75	0.305748
NM_004269	MED27	9	134735496	134955274	-	4.05625	0.313765
NM_025164	SIK3	11	116714117	116968993	-	3.78125	0.298216
NM_080840	PTPRA	20	2854141	3019315	+	3.31667	0.223245
NM_138367	ZNF251	8	145946293	145980970	-	2.0625	0.392527
NM_024963	FBXL18	7	5515427	5553399	-	2.30625	0.435707
NM_006496	GNAI3	1	110091185	110138454	+	4.45417	0.431509
NM_015635	GAPVD1	9	128024110	128127290	+	4.79375	0.139516
NM_153046	TDRD9	14	104394816	104519004	+	5.3375	0.384367
NM_014319	LEMD3	12	65563350	65642141	+	4.79375	0.27998
NM_020846	SLAIN2	4	48343612	48428215	+	3.50417	0.311153
NM_006868	RAB31	18	9708227	9862553	+	3.15833	0.286953
NM_052834	WDR7	18	54318615	54697036	+	3.49167	0.149032
NM_001098424	DLG1	3	196769430	197025447	-	4.57083	0.226071
NM_004380	CREBBP	16	3775055	3930121	-	4.85	0.448271
NM_005509	DMXL1	5	118407083	118584822	+	3.56667	0.454159
NM_018992	KCTD5	16	2732494	2759031	+	3.525	0.145659
NM_015348	TMEM131	2	98372800	98612354	-	2.8	0.466268
NM_001128430	SMARCAD1	4	95128758	95212443	+	3.9	0.489805
NM_014602	PIK3R4	3	130397777	130465696	-	4.04583	0.316974
NM_006136	CAPZA2	7	116502562	116559313	+	3.94583	0.426299
NM_004565	PEX14	1	10535002	10690815	+	6.075	0.16804
NM_003592	CUL1	7	148395932	148498202	+	4.6125	0.35382
NM_152546	SRFBP1	5	121297655	121364295	+	4	0.204071
NM_152758	YTHDF3	8	64081120	64125346	+	4.18125	0.311451
NM_001242539	NCOA6	20	33302577	33413433	-	4.8375	0.309614
NM_022487	DCLRE1C	10	14948870	14996094	-	3.54375	0.496535
NM_004637	RAB7A	3	128444978	128533641	+	5.22083	0.412002
NM_199053	TRAPPC11	4	184580419	184634747	+	2.93333	0.382003
NM_138348	FAM105B	5	14664782	14699842	+	3.2625	0.462913
NM_016485	VTA1	6	142468409	142542085	+	4.09167	0.157644
NM_133259	LRPPRC	2	44113362	44223144	-	3.6875	0.393059
NM_004776	B4GALT5	20	48249482	48330421	-	3.6625	0.453193
NM_139207	NAP1L1	12	76438671	76478738	-	3.0125	0.078391
NM_015565	LTN1	21	30300465	30365277	-	3.18333	0.257475
NM_018120	ARMC1	8	66514690	66546452	-	2.99167	0.387022
NM_020690	ANKHD1-EIF4EBP3	5	139781398	139929163	+	4.075	0.425158
NM_015630	EPC2	2	149402559	149545136	+	4.22917	0.278784
NM_018403	DCP1A	3	53317444	53381654	-	4.2625	0.257442
NM_019095	CRLS1	20	5986738	6020697	+	3.5375	0.199159
NM_016426	GTSE1	22	46692637	46726707	+	2.92083	0.183958
NM_017822	KANSL2	12	49046994	49076035	-	3.20417	0.221991
NM_016396	CTDSPL2	15	44719578	44819429	+	4.375	0.127482
NM_001139510	ECHDC1	6	127609856	127663552	-	4.03333	0.1914
NM_018063	HELLS	10	96305573	96361856	+	4.22083	0.30721
NM_001410	MEGF8	19	42829760	42882921	+	4.76667	0.171825
NM_001202504	CTDP1	18	77441429	77514510	+	3.0875	0.079676
NM_017970	NRDE2	14	90744397	90798481	-	4.375	0.360574
NM_013382	POMT2	14	77741298	77787225	-	4.58333	0.241179
NM_020704	STRIP2	7	129074273	129128239	+	2.59167	0.362073
NM_198721	COL25A1	4	109731876	110223799	-	3.8	0.315884
NM_022488	ATG3	3	112251358	112280485	-	4.15	0.358527
NM_007212	RNF2	1	185014550	185071740	+	4.5	0.207036
NM_018184	ARL8B	3	5163929	5222601	+	4.1375	0.426931
NM_018182	FAM222B	17	27082995	27169841	-	4.15	0.348542
NM_015458	MTMR9	8	11141999	11185654	+	3.48333	0.198179
NM_014399	TSPAN13	7	16793350	16824161	+	1.46667	0.185471
NM_020381	PDSS2	6	107473760	107780779	-	4.13333	0.368469
NM_006814	PSMF1	20	1099239	1148426	+	4.18125	0.377903
NM_012238	SIRT1	10	69644426	69678147	+	2.175	0.303109
NM_022098	XPNPEP3	22	41253084	41328823	+	2.5125	0.193467
NM_019044	CCDC93	2	118673053	118771739	-	4.02917	0.319209
NM_024776	PEAK1	15	77400497	77712446	-	3.85833	0.325433
NM_005904	SMAD7	18	46446222	46477081	-	3.62917	0.285266
NM_006313	USP15	12	62654120	62803501	+	3.7875	0.216743
NM_002372	MAN2A1	5	109025155	109203429	+	3.45417	0.121429
NM_016018	PHF20L1	8	133787603	133861052	+	3.5875	0.190255
NM_015425	POLR1A	2	86253450	86333278	-	3.79375	0.403093
NM_001128128	ZEB1	10	31610063	31818742	+	3.81875	0.292338
NM_022459	XPO4	13	21351467	21476913	-	3.7875	0.118608
NM_001242534	MFSD11	17	74732646	74775336	+	3.4	0.406013
NR_033934	MRPL45P2	17	45527592	45569986	-	2.89583	0.333221
NM_002908	REL	2	61108751	61150178	+	3.16667	0.261001
NM_002907	RECQL	12	21621843	21654603	-	3.36875	0.438832
NM_203379	ACSL5	10	114133915	114188138	+	2.82083	0.322691
NM_182688	UBE2G2	21	46188494	46221751	-	3.85	0.080627
NM_003028	SHB	9	37915894	38069210	-	5.24583	0.147146
NM_002485	NBN	8	90945563	90996899	-	4.15833	0.281232
NM_001039112	FER1L6	8	124864226	125132302	+	1.69583	0.480935
NR_003265	SDHAP2	3	195384909	195415735	+	4.825	0.102062
NM_006465	ARID3B	15	74833547	74890472	+	2.30417	0.280237
NM_080834	CNBD2	20	34556528	34618622	+	6.22083	0.379134
NM_001142295	SPG20	13	36875774	36920934	-	3.29375	0.308756
NM_016220	ZNF107	7	64126510	64171401	+	4.275	0.15784
NM_003000	SDHB	1	17345224	17380665	-	3.64583	0.22652
NM_018028	SAMD4B	19	39833107	39875537	+	3.97917	0.108156
NM_001142307	GTF2H1	11	18343815	18388590	+	3.54583	0.351901
NM_001100588	RC3H2	9	125611731	125667562	-	3.58333	0.4628
NM_173566	PRR14L	22	32077333	32146120	-	3.62917	0.376176
NM_004157	PRKAR2A	3	48788092	48885270	-	3.29375	0.251428
NM_144709	PUS10	2	61167547	61245365	-	1.30625	0.288296
NM_001799	CDK7	5	68530621	68573257	+	4.1	0.204071
NM_002154	HSPA4	5	132387661	132440709	+	4.58333	0.307128
NM_178439	GMCL1	2	70056817	70106727	+	2.87917	0.383662
NM_001184722	GPI	19	34855644	34893318	+	3.3875	0.321955
NM_001025579	NDEL1	17	8339169	8371495	+	4.0625	0.323426
NM_007045	FGFR1OP	6	167412815	167454066	+	3.45417	0.479454
NM_005748	YAF2	12	42550906	42632154	-	2.97083	0.129524
NM_003325	HIRA	22	19318223	19419219	-	4.52083	0.076201
NM_139177	SLC39A11	17	70642084	71088853	-	1.38333	0.161463
NM_172231	SUGP1	19	19387321	19431321	-	4.1875	0.424069
NM_014572	LATS2	13	21547175	21635722	-	4.77083	0.176059
NM_015325	KIAA0947	5	5422785	5490347	+	4.81667	0.102118
NM_015138	RTF1	15	41709301	41775761	+	3.9875	0.264785
NM_003945	ATP6V0E1	5	172410762	172461900	+	4.12917	0.327378
NM_014350	TNFAIP8	5	118691595	118730294	+	3.2625	0.492549
NR_029431	DNAJC7	17	40128438	40169715	-	3.4625	0.29667
NM_017913	CDC37L1	9	4679565	4706594	+	3.45	0.464803
NM_024622	FASTKD1	2	170386262	170430424	-	3.82917	0.453544
NM_199436	SPAST	2	32288679	32382706	+	3.12083	0.064664
NM_014924	ATG14	14	55833108	55878576	-	3.36667	0.487803
NM_016107	ZFR	5	32354455	32444844	-	3.82917	0.223813
NM_001164758	PRKAR1B	7	588833	767313	-	1.38125	0.308391
NM_014680	KIAA0100	17	26941457	26972177	-	3.31667	0.167029
NM_001167672	LPP	3	187871662	188608460	+	4.94167	0.178209
NM_173822	FAM126B	2	201838440	201936392	-	3.54167	0.199201
NM_001128224	TMCC1	3	129366634	129612419	-	2.25	0.310288
NM_199340	LRRC37A3	17	62850487	62914903	-	2.2375	0.102035
NM_130398	EXO1	1	242011492	242053241	+	3.95	0.330901
NM_147185	AKAP9	7	91570188	91739987	+	3.5625	0.441879
NM_001039937	INTS6	13	51935700	52027275	-	2.85833	0.108859
NM_022662	ANAPC1	2	112525213	112641741	-	3.0375	0.108781
NM_001127206	HMOX2	16	4524718	4560348	+	4.74167	0.082289
NM_003756	EIF3H	8	117657054	117768062	-	4.79583	0.458445
NM_006699	MAN1A2	1	117910084	118068320	+	3.92083	0.261487
NM_001142414	CRCP	7	65579804	65619553	+	3.48125	0.42332
NR_027026	GUSBP1	5	21459588	21589481	+	3.2	0.186925
NM_001198803	EIF4G3	1	21267737	21501251	-	1.675	0.201039
NM_004168	SDHA	5	218355	256814	+	2.75625	0.24626
NM_004162	RAB5A	3	19988571	20026667	+	4.7125	0.494659
NM_004760	STK17A	7	43622691	43666978	+	2.28125	0.492505
NR_048552	NOL10	2	10710891	10830113	-	3.56875	0.315145
NM_001258368	DIAPH3	13	60239720	60738119	-	4.73125	0.395526
NM_017772	TBC1D22B	6	37225547	37300746	+	2.85417	0.29849
NM_018264	TYW1	7	66461791	66704507	+	2.9625	0.193936
NM_152259	TICRR	15	90118817	90171253	+	4.80417	0.315046
NM_002350	LYN	8	56792385	56925006	+	4.325	0.466008
NM_003906	MCM3AP	21	47655047	47705236	-	3.64583	0.255196
NM_014825	URB1	21	33683329	33765312	-	2.3125	0.100025
NM_001243386	PARVB	22	44422183	44565112	+	1.45833	0.269427
NM_001204871	URGCP-MRPS24	7	43906156	43946231	-	1.62083	0.259146
NM_001198777	CUL2	10	35297478	35379570	-	4.09583	0.415194
NM_005697	SCAMP2	15	75137196	75165670	-	3.5	0.160622
NM_006761	YWHAE	17	1247833	1303556	-	5.325	0.18214
NM_004990	MARS	12	57881735	57910438	+	3.3375	0.195036
NM_001042549	NSL1	1	212899494	212965139	-	3.00833	0.282673
NM_006838	METAP2	12	95867821	95909613	+	3.84375	0.360444
NR_027299	XPC	3	14186647	14220172	-	3.81667	0.456391
NM_012288	TRAM2	6	52362199	52441862	-	5.03333	0.071738
NM_006845	KIF2C	1	45205489	45233438	+	1.57917	0.381005
NM_001112736	FAM208A	3	56654159	56717135	-	3.625	0.319342
NM_148955	SNX1	15	64388082	64436433	+	4.3125	0.227713
NM_145117	NAV2	11	19734880	20143147	+	4.49167	0.364868
NM_001171080	RBM41	X	106305117	106362057	-	2.82917	0.393851
NM_020375	C12orf5	12	4430358	4469190	+	3.49375	0.312893
NM_001130099	KIFC3	16	57792128	57831929	-	3.10833	0.171825
NM_006380	APPBP2	17	58520519	58603580	-	4.0875	0.151076
NM_001202464	ZMYND11	10	181423	300577	+	2.9375	0.383748
NM_015295	SMCHD1	18	2655885	2805015	+	3.6375	0.278297
NM_001127717	LAMA3	18	21269561	21535029	+	1.84583	0.152568
NM_175736	FMNL3	12	50031723	50101197	-	2.57917	0.194689
NM_001357	DHX9	1	182808438	182857117	+	3.2625	0.271499
NM_017774	CDKAL1	6	20534687	21232634	+	4.25	0.147433
NM_024529	CDC73	1	193091087	193223942	+	3.8375	0.394977
NM_015335	MED13L	12	116396380	116714991	-	4.4125	0.310717
NM_016169	SUFU	10	104263718	104393214	+	2.8	0.234633
NM_001098	ACO2	22	41865128	41924993	+	4.19583	0.351612
NM_005839	SRRM1	1	24969593	24999772	+	2.17083	0.173736
NM_198941	SERINC3	20	43124863	43150726	-	2.5875	0.202372
NM_021218	INIP	9	115448790	115480387	-	2.95	0.320481
NM_021215	RPRD1B	20	36661947	36720766	+	4.175	0.372829
NR_037904	UBE2F-SCLY	2	238875586	239008054	+	4.64167	0.220037
NM_017892	PRPF40A	2	153508106	153573975	-	4.32083	0.337461
NM_006903	PPA2	4	106290233	106395227	-	3.975	0.406765
NM_015083	CDK12	17	37617738	37690800	+	4.31667	0.329774
NM_015082	FSTL4	5	132532151	132948223	-	4.025	0.093463
NM_014982	PCNX	14	71374121	71582099	+	2.54375	0.275991
NM_018959	DAZAP1	19	1407583	1435682	+	4.17917	0.406292
NM_020119	ZC3HAV1	7	138728265	138794465	-	4.125	0.408224
NM_178563	AGBL3	7	134671258	134820530	+	3.56875	0.386482
NM_005966	NAB1	2	191513847	191557492	+	3.92917	0.320796
NM_002392	MDM2	12	69201970	69239320	+	3.50833	0.30447
NM_001197079	IFRD1	7	112092112	112117258	+	2.475	0.218121
NM_173791	PDZD8	10	119042605	119134937	-	4.2625	0.262401
NM_001111113	UBE2K	4	39699663	39784410	+	2.88333	0.391458
NM_000411	HLCS	21	38123188	38362545	-	8.97083	0.110938
NM_002466	MYBL2	20	42295708	42345122	+	4.03333	0.071738
NM_018412	ST7	7	116593380	116870075	+	3.8375	0.466647
NM_004703	RABEP1	17	5185557	5289132	+	4.4	0.140375
NM_004831	MED26	19	16685717	16739015	-	3.575	0.28479
NM_030579	CYB5B	16	69458497	69500167	+	3.575	0.234965
NM_032408	BAZ1B	7	72854727	72936615	-	4.38333	0.097018
NM_001083601	NAA60	16	3493667	3536963	+	4.275	0.238921
NM_001142395	PRRG1	X	37208527	37316548	+	2.61875	0.396986
NM_003417	ZNF264	19	57702867	57734214	+	3.50625	0.166416
NM_004850	ROCK2	2	11321777	11484711	-	4.5875	0.235605
NM_001144978	MTHFD2L	4	75023828	75168814	+	3.74167	0.371215
NM_005885	2014-03-06	5	10353750	10440500	+	5.31667	0.10506
NM_030627	CPEB4	5	173315330	173387313	+	3.70833	0.296698
NM_022894	PAPOLG	2	60983364	61029221	+	3.93333	0.257869
NM_002748	MAPK6	15	52311410	52358462	+	4.1875	0.125272
NM_001258423	SMS	X	21958690	22012955	+	3.55	0.354577
NM_017635	SUV420H1	11	67923506	67980784	-	3.66875	0.275057
NM_001080825	TMEM120B	12	122150657	122219974	+	2.36875	0.389589
NM_001047160	NET1	10	5454513	5501019	+	3.99167	0.425285
NM_001130047	TBCEL	11	120894802	120960354	+	3.71667	0.162091
NM_014669	NUP93	16	56764016	56878861	+	4.68333	0.232167
NM_033140	CALD1	7	134576150	134655480	+	1.84375	0.463589
NM_030664	PTER	10	16478941	16555744	+	3.2	0.243554
NM_001144030	NAT10	11	34127110	34168458	+	4.3125	0.42978
NM_016604	KDM3B	5	137688284	137772716	+	3.82917	0.218764
NM_001130823	DNMT1	19	10244021	10305755	-	3.32917	0.288805
NM_018222	PARVA	11	12399025	12556903	+	4.02917	0.303886
NM_031462	CD99L2	X	149934808	150067289	-	4.1	0.305691
NM_001136499	ZNF841	19	52567718	52599018	-	4.80833	0.103108
NM_001145102	SMAD3	15	67418053	67487533	+	7.59167	0.350382
NM_001204088	C1orf151-NBL1	1	19923470	19984949	+	2.50625	0.346623
NM_001201428	GORASP2	2	171784947	171823643	+	4.00833	0.214426
NM_024808	BORA	13	73302041	73330328	+	3.3125	0.255155
NM_001270890	HAUS6	9	19053134	19102940	-	2.91875	0.211347
NM_183323	PAIP1	5	43526369	43557521	-	3.325	0.201576
NM_001130105	COL4A3BP	5	74666927	74807806	-	3.38333	0.48404
NM_025010	KLHL18	3	47324329	47388306	+	4.4	0.101424
NM_015459	ATL3	11	63396436	63439083	-	4.55	0.42982
NM_014784	ARHGEF11	1	156904631	157015162	-	2.50625	0.1805
NM_021627	SENP2	3	185304030	185348885	+	4.39167	0.102118
NM_032194	RPF2	6	111303290	111346794	+	4.80417	0.266108
NM_000305	PON2	7	95034173	95064384	-	2.99583	0.276956
NM_001204299	ZNF664-FAM101A	12	124457761	124800570	+	3.20625	0.410208
NM_001195555	CLINT1	5	157212750	157286183	-	3.825	0.441224
NM_003594	TTF2	1	117602948	117645491	+	1.87917	0.284553
NM_015176	FBXO28	1	224301788	224349749	+	4.025	0.289654
NM_017884	PINX1	8	10622883	10697299	-	3.49167	0.491537
NM_014455	RNF115	1	145611035	145688776	+	4.19167	0.329157
NM_024960	PANK2	20	3869485	3904502	+	3.66667	0.281593
NM_032434	ZNF512	2	27805835	27846082	+	4.44167	0.350672
NM_024953	NAA25	12	112464492	112546635	-	4.4875	0.193936
NM_024770	METTL8	2	172173912	172291312	-	1.70833	0.251891
NM_172037	RDH10	8	74206836	74237520	+	4.74167	0.097018
NM_000051	ATM	11	108093558	108239826	+	4.05	0.142529
NM_001146699	RBM19	12	114254542	114404176	-	3.775	0.301033
NM_032448	FAM120B	6	170615843	170714237	+	3.97917	0.317614
NM_001136139	TCF3	19	1609288	1650286	-	2.7875	0.258623
NM_018383	WDR33	2	128461807	128568761	-	3.84583	0.066216
NM_152344	LSM12	17	42112002	42144987	-	3.225	0.404586
NR_003264	SDHAP1	3	195686791	195717150	-	3.9	0.368838
NR_003610	PDXDC2P	16	70010201	70099851	-	4.3875	0.093734
NM_014734	KIAA0247	14	70078309	70181861	+	4.1	0.254166
NM_002577	PAK2	3	196466727	196559518	+	4.59375	0.317988
NM_020648	TWSG1	18	9334764	9402418	+	1.575	0.489189
NM_012245	SNW1	14	78183943	78227497	-	3.225	0.193355
NM_018989	RBM27	5	145583162	145668784	+	4.80833	0.202238
NM_006720	ABLIM1	10	116190868	116286685	-	3.77917	0.19728
NM_032380	GFM2	5	74017030	74063042	-	3.61667	0.194035
NM_004431	EPHA2	1	16450831	16482582	-	4.2625	0.236913
NM_001077701	MIER1	1	67395925	67454302	+	3.95417	0.170787
NR_027469	LOC100286793	1	143718512	143744587	-	2.675	0.45765
NM_012255	XRN2	20	21283941	21370463	+	4.5375	0.360466
NM_152641	ARID2	12	46123619	46301819	+	3.73333	0.265247
NM_001171632	NOSTRIN	2	169659099	169721849	+	3.66667	0.095965
NM_018429	BDP1	5	70751441	70863649	+	3.6125	0.202372
NM_001142679	ANO6	12	45609769	45834187	+	4.45	0.334565
NM_002056	GFPT1	2	69546900	69614386	-	3.85625	0.281811
NM_001270	CHD1	5	98190907	98262238	-	4.30417	0.118036
NM_001243137	PDE8A	15	85523743	85682376	+	4.27917	0.406292
NM_001029998	SLC10A7	4	147175136	147443123	-	2.62083	0.269144
NM_001099415	POM121C	7	75046064	75115568	-	3.25833	0.194035
NM_012290	TLK1	2	171847332	172017410	-	4.9125	0.261746
NM_021930	RINT1	7	105172531	105208124	+	4.01875	0.343689
NM_024956	TMEM62	15	43425721	43477341	+	2.35833	0.345419
NM_014014	SNRNP200	2	96940073	96971307	-	2.79375	0.485404
NM_001142353	PPP3CB	10	75196562	75255782	-	3.05	0.477845
NM_031431	COG3	13	46039029	46110833	+	2.8125	0.458552
NM_002890	RASA1	5	86564069	86687743	+	3.95833	0.325433
NM_016338	IPO11	5	61708572	61924416	+	4.32083	0.056264
NM_003620	PPM1D	17	58677543	58743640	+	3.2125	0.431127
NM_003286	TOP1	20	39657461	39753126	+	4.49375	0.129601
NM_004333	BRAF	7	140433812	140624564	-	4.27917	0.241705
NM_003680	YARS	1	33240839	33283633	-	2.77917	0.242963
NM_004713	NEMF	14	50250531	50319539	-	4.5875	0.137635
NM_021079	NMT1	17	43138679	43186382	+	3.05	0.382446
NR_002821	LOC400927	22	38740669	38794931	-	3.05417	0.156512
NM_000092	COL4A4	2	227867426	228029275	-	3.43333	0.263711
NM_018392	C4orf21	4	113460488	113558151	-	2.79583	0.086208
NM_153497	TAB1	22	39795758	39833132	+	3.32083	0.300525
NM_017944	USP47	11	11862969	11980872	+	4.29583	0.178352
NM_022457	RFWD2	1	175913966	176176370	-	5.075	0.229819
NM_133368	RSPRY1	16	57220240	57272947	+	4.77083	0.429622
NM_002495	NDUFS4	5	52856464	52979171	+	4.81667	0.251891
NM_020750	XPO5	6	43490067	43543812	-	3.6625	0.290791
NM_001128219	VGLL4	3	11597543	11685398	-	1.34375	0.45097
NM_021269	ZNF708	19	21473962	21512212	-	2.68333	0.143476
NM_005124	NUP153	6	17615268	17706818	-	4.175	0.330797
NM_017922	PRPF39	14	45553301	45584804	+	3.4625	0.31705
NM_018017	C10orf118	10	115881973	115934364	-	3.90417	0.42343
NM_173514	SLC38A9	5	54921672	55008163	-	1.31875	0.486198
NM_022826	2014-03-07	2	160569009	160625084	+	4.47083	0.273635
NM_022045	MTBP	8	121457637	121535875	+	2.9125	0.281202
NM_001142651	NEURL1B	5	172068275	172118533	+	3.725	0.103763
NM_203456	PPIE	1	40204516	40229586	+	2.30833	0.474717
NM_001191022	CTCF	16	67596309	67673088	+	3.01875	0.477121
NM_015368	PANX1	11	93862093	93915137	+	4.6625	0.250645
NR_037646	TMX2-CTNND1	11	57479994	57586652	+	3.05625	0.495141
NM_001242906	ASCC2	22	30184596	30234293	-	3.95	0.270728
NM_032809	FAM73B	9	131799252	131834351	+	4.5	0.388507
NM_032117	MND1	4	154265800	154336247	+	3.975	0.320295
NM_001419	ELAVL1	19	8023456	8070529	-	4.79167	0.371489
NM_016142	HSD17B12	11	43702142	43878169	+	4.0625	0.369059
NM_018072	HEATR1	1	236712304	236767841	-	3.9	0.442534
NM_000921	PDE3A	12	20522178	20837041	+	4.05833	0.377187
NM_001127671	LIFR	5	38475064	38556748	-	4.98333	0.488011
NM_015384	NIPBL	5	36876860	37065921	+	4.35625	0.431146
NM_016025	METTL9	16	21610855	21668792	+	3.29167	0.107921
NM_003840	TNFRSF10D	8	22993100	23021543	-	3.09375	0.25824
NM_014390	SND1	7	127292201	127732659	+	3.83125	0.164473
NM_016529	ATP8A2	13	25946208	26595420	+	0.925	0.142887
NM_144684	ZNF480	19	52800425	52829174	+	3.66875	0.300097
NM_001168239	ABL2	1	179068461	179112224	-	3.62917	0.290908
NM_015602	TOR1AIP1	1	179851176	179889212	+	3.8375	0.099004
NM_015076	CDK19	6	110931180	111136412	-	3.23333	0.154388
NM_005044	PRKX	X	3522383	3631675	-	4.125	0.493369
NM_001128148	TFRC	3	195776154	195809032	-	4.075	0.040313
NM_000375	UROS	10	127477146	127511837	-	2.36875	0.276049
NM_018077	RBM28	7	127950435	127983962	-	3.71875	0.248276
NM_001242929	ANKS3	16	4746510	4784378	-	3.83333	0.300441
NM_001923	DDB1	11	61066918	61100684	-	4.0125	0.230373
NM_144963	FAM91A1	8	124780881	124827690	+	3.90417	0.260319
NM_005920	MEF2D	1	156433512	156470634	-	3.90625	0.316367
NM_003747	TNKS	8	9413444	9639856	+	4.45	0.33943
NM_001098416	HDAC7	12	48176506	48213763	-	3.87917	0.44632
NM_005109	OXSR1	3	38207025	38296979	+	4.75833	0.463019
NM_001128211	NUDCD1	8	110253147	110342162	-	3.74167	0.398148
NM_006020	ALKBH1	14	78138748	78174356	-	4.89167	0.306797
NM_003640	IKBKAP	9	111629799	111696608	-	3.875	0.355527
NM_173475	DCUN1D3	16	20869395	20911561	-	4.0375	0.352531
NR_026693	ZNF487P	10	43932573	43978007	+	5.6875	0.314411
NM_032167	SNX29	16	12070601	12668146	+	2.9375	0.426931
NM_020236	MRPL1	4	78783804	78873944	+	4	0.180849
NM_004186	SEMA3F	3	50192847	50226508	+	4.59583	0.487855
NM_006826	YWHAQ	2	9724105	9771106	-	4.625	0.350565
NM_014774	EFCAB14	1	47140830	47184736	-	1.5625	0.248202
NM_006129	BMP1	8	22022652	22069840	+	2.5375	0.486611
NM_006358	SLC25A17	22	41165638	41215392	-	4.9875	0.130824
NM_001570	IRAK2	3	10206562	10285427	+	2.2125	0.008018
NM_014155	ZBTB44	11	130096573	130184607	-	3.59167	0.416355
NM_001080432	FTO	16	53737874	54148379	+	3.8	0.161253
NM_000124	ERCC6	10	50664490	50747147	-	3.69375	0.397269
NM_001191	BCL2L1	20	30252260	30310656	-	7.2875	0.144827
NM_015902	UBR5	8	103264501	103424917	-	4.51875	0.395972
NM_002827	PTPN1	20	49126890	49201086	+	3.25625	0.318241
NM_014373	GPR160	3	169755734	169803183	+	2.95417	0.470688
NM_015231	NUP160	11	47799669	47870057	-	3.4	0.03771
NR_027830	BCAP29	7	107220421	107263762	+	2.6	0.429222
NM_012463	ATP6V0A2	12	124196864	124246301	+	3.54583	0.339861
NM_012117	CBX5	12	54624730	54673915	-	5.45417	0.129524
NM_004394	DAP	5	10679341	10761387	-	4.40625	0.421494
NM_020336	RALGAPB	20	37101485	37207504	+	4.81875	0.250403
NM_033661	WDR4	21	44263189	44299693	-	2.32917	0.337762
NM_003150	STAT3	17	40465342	40540513	-	5.52917	0.335045
NM_032458	PHF6	X	133507341	133562822	+	3.96667	0.406979
NM_020127	TUFT1	1	151512780	151556059	+	3.5375	0.354531
NM_018688	BIN3	8	22477946	22526661	-	3.39583	0.279511
NM_205843	NFIC	19	3359560	3469215	+	2.7875	0.293572
NM_020117	LARS	5	145492588	145562294	-	3.47917	0.486813
NM_016653	ZAK	2	173940564	174132737	+	3.8125	0.481498
NM_001142279	RNASEH2B	13	51483813	51544596	+	4.39167	0.324182
NM_000214	JAG1	20	10618331	10654694	-	6.08125	0.288797
NM_020839	WDR48	3	39093506	39137881	+	4.03333	0.100109
NM_020824	ARHGAP21	10	24872537	25012597	-	4.43333	0.488219
NM_001097615	POLR2J3	7	102178365	102213068	-	1.94583	0.238745
NM_004187	KDM5C	X	53220502	53254604	-	2.8	0.187639
NR_073537	CEP76	18	12661954	12702776	-	4.03333	0.345125
NM_015531	C2CD3	11	73745479	73882064	-	3.49375	0.321007
NM_016937	POLA1	X	24712063	25015102	+	4.25	0.356323
NM_198584	CA13	8	86157715	86196302	+	4.96667	0.260222
NM_006415	SPTLC1	9	94793426	94877690	-	3.6625	0.260687
NM_006447	USP16	21	30396937	30426807	+	2.58125	0.440294
NM_003837	FBP2	9	97321002	97356075	-	1.88333	0.02967
NM_004859	CLTC	17	57697049	57774317	+	4.625	0.234633
NM_014956	CEP164	11	117198570	117283982	+	0.870833	0.438282
NM_001144759	PHLDB1	11	118478305	118528748	+	2.45833	0.338888
NM_018142	INTS10	8	19674917	19709586	+	2.97083	0.278784
NM_024635	NAA35	9	88556056	88637217	+	4.67917	0.178352
NM_182515	ZNF714	19	21264952	21307883	+	3.20625	0.297785
NM_007259	VPS45	1	150039341	150117505	+	3.58125	0.346437
NM_018449	UBAP2	9	33921690	34048947	-	2.45	0.078066
NM_012327	PIGN	18	59711457	59854289	-	1.7625	0.260189
NM_016213	TRIP4	15	64680002	64747502	+	4.08333	0.103108
NM_133474	ZNF721	4	433778	493442	-	11.625	0.308896
NM_015048	SETD1B	12	122242637	122270562	+	1.725	0.381143
NM_000876	IGF2R	6	160390130	160527583	+	4.8625	0.188898
NM_007040	HNRNPUL1	19	41770119	41813811	+	3.30833	0.057603
NM_003798	CTNNAL1	9	111704850	111775764	-	4.42917	0.311153
NM_004618	TOP3A	17	18177234	18218321	-	3.61667	0.199711
NM_005171	ATF1	12	51157788	51214943	+	5.04167	0.2539
NM_006544	EXOC5	14	57669193	57735617	-	3.4	0.316849
NM_003379	EZR	6	159186772	159239340	-	3.72083	0.293688
NM_032142	CEP192	18	12991360	13125051	+	3.175	0.320612
NM_014630	ZNF592	15	85291817	85349663	+	4.40833	0.167029
NM_022809	CDC25C	5	137620958	137667516	-	2.8	0.195426
NM_022735	ACBD3	1	226332379	226374423	-	4.325	0.244262
NM_004278	PIGL	17	16120508	16229573	+	3.275	0.450703
NM_018370	DRAM1	12	102271104	102317401	+	4.4875	0.222295
NM_018368	LMBRD1	6	70385640	70507049	-	3.45	0.44741
NM_177438	DICER1	14	95552564	95623759	-	3.9375	0.326031
NM_001146071	TDRD3	13	60970590	61148013	+	2.4125	0.082186
NM_032557	USP38	4	144106069	144143141	+	3.85417	0.264576
NM_024665	TBL1XR1	3	176738541	176915048	-	4.04583	0.334438
NM_024110	CARD14	17	78152306	78183130	+	1.08125	0.130958
NM_005087	FXR1	3	180630233	180700539	+	4.67917	0.430802
NM_002293	LAMC1	1	182992594	183114727	+	3.72083	0.088533
NM_020314	C16orf62	16	19566736	19712485	+	4.14167	0.33618
NM_019112	ABCA7	19	1040101	1065570	+	1.1875	0.292532
NM_080599	UPF2	10	11962020	12085169	-	3.38333	0.135465
NM_021129	PPA1	10	71962585	71993190	-	3.29583	0.280961
NM_001369	DNAH5	5	13690436	13944589	-	4.19583	0.373466
NM_007298	BRCA1	17	41196311	41276132	-	1.68125	0.395851
NM_014742	TM9SF4	20	30697308	30755061	+	3.8625	0.317406
NM_139075	TPCN2	11	68816349	68858072	+	2.6	0.375877
NM_000249	MLH1	3	37034840	37092337	+	6.13333	0.283749
NM_152490	B3GALNT2	1	235610532	235667781	-	3.575	0.244802
NM_138458	WDR92	2	68357280	68384692	-	3.25	0.073598
NM_006246	PPP2R5E	14	63841354	64010079	-	4.0125	0.240882
NM_005990	STK10	5	171469073	171615346	-	3	0.300666
NM_001031847	CPT1A	11	68522087	68609399	-	2.2	0.320295
NM_004661	CDC23	5	137523336	137549032	-	2.075	0.37996
NM_006330	LYPLA1	8	54958937	55014577	-	3.2125	0.328823
NM_005089	ZRSR2	X	15808573	15841382	+	3.19583	0.456669
NM_020725	ATXN7L1	7	105245220	105517031	-	2.77083	0.458445
NM_003255	TIMP2	17	76849058	76921472	-	2.64167	0.209151
NR_037888	LOC100507266	4	4543857	4712664	+	4.43333	0.198179
NM_001099289	SH3RF3	2	109745996	110262207	+	3.70625	0.351046
NM_015316	PPP1R13B	14	104200087	104313927	-	2.3	0.236981
NM_002111	HTT	4	3076407	3245687	+	3.01667	0.043543
NM_001128	AP1G1	16	71762904	71842976	-	4.18125	0.352554
NM_001168344	RREB1	6	7107829	7252213	+	8.675	0.285072
NM_001244724	RAD23B	9	110046333	110094475	+	4.4	0.124254
NM_020946	DENND1A	9	126141932	126692417	-	1.55	0.283988
NM_020935	USP37	2	219314973	219433084	-	4.74583	0.096229
NM_133473	ZNF431	19	21324839	21368805	+	3.00417	0.170192
NM_001145548	ZDHHC7	16	85008066	85045141	-	3.5625	0.293226
NM_022902	SLC30A5	5	68389775	68426899	+	4.0875	0.395302
NM_001007257	PRDM2	1	14075875	14114574	+	2.8625	0.34646
NM_182751	MCM10	10	13203553	13253104	+	4.675	0.344506
NM_017988	SCYL2	12	100661548	100733914	+	3.25417	0.375094
NM_020214	PARP6	15	72533521	72563628	-	2.34167	0.456613
NM_001031725	DDX59	1	200613164	200639126	-	4.1	0.419573
NM_001161706	FXN	9	71650478	71715094	+	2.39167	0.426716
NM_005023	PGGT1B	5	114546526	114598569	-	3.49167	0.295326
NM_014875	KIF14	1	200520624	200589862	-	2.67917	0.339861
NM_213589	RAPH1	2	204298538	204400058	-	4.26667	0.237786
NM_001007559	SS18	18	23596216	23670611	-	3.34375	0.261886
NM_018032	LUC7L	16	238969	279449	-	4.8875	0.068725
NM_014317	PDSS1	10	26986594	27035726	+	4.75	0.37071
NM_014494	TNRC6A	16	24741048	24837547	+	4.48333	0.282673
NM_014504	RABGEF1	7	66205642	66276448	+	5.49583	0.269898
NM_152699	SENP5	3	196594726	196661584	+	4.69167	0.195599
NM_006742	PSKH1	16	67927174	67963581	+	2.6625	0.252353
NM_152531	XXYLT1	3	194789012	194991895	-	3.97917	0.086208
NM_001003678	C11orf49	11	46958250	47185931	+	4.09375	0.423738
NM_182505	C9orf85	9	74526422	74588371	+	4.5125	0.273857
NM_018702	ADARB2	10	1223252	1779670	-	3.80417	0.221074
NM_016289	CAB39	2	231577556	231685790	+	5.175	0.31766
NM_025181	SLC35F5	2	114471932	114514400	-	2.37083	0.246284
NM_181701	QSOX2	9	139098181	139137687	-	3.4625	0.130897
NM_004544	NDUFA10	2	240896788	240964819	-	4.06667	0.457502
NM_021961	TEAD1	11	12695968	12966284	+	4.40833	0.39687
NM_012334	MYO10	5	16662015	16936385	-	3.90833	0.202238
NM_001114118	C17orf85	17	3710044	3749545	-	5.14167	0.110709
NM_018170	RPRD1A	18	33569791	33647373	-	4.84375	0.448218
NM_024757	EHMT1	9	140513443	140730578	+	3.4	0.445971
NR_038305	LOC100505702	4	79567147	79605655	+	3.15833	0.239064
NM_021239	RBM25	14	73525220	73588076	+	5.05	0.28927
NM_181786	HKR1	19	37825579	37855357	+	2.6125	0.178244
NM_019613	WDR45B	17	80572437	80606411	-	4.20833	0.213001
NM_022451	NOC3L	10	96092988	96122683	-	3.375	0.441588
NM_015308	FNBP4	11	47738068	47788993	-	2.94583	0.182851
NM_001193483	LIMS1	2	109150810	109303702	+	3.93333	0.384125
NM_020765	UBR4	1	19400999	19536746	-	8.93333	0.302462
NR_037859	PIR-FIGF	X	15363712	15509432	-	3.4	0.436986
NR_037946	HNRNPUL2-BSCL2	11	62457733	62494856	-	3.0625	0.163288
NR_037909	ARHGAP19-SLIT1	10	98912798	99052430	-	5.175	0.408142
NR_036570	PILRB	7	99933687	99965454	+	3.47917	0.458001
NM_021982	SEC24A	5	133984474	134063601	+	4.05	0.228047
NR_038246	LOC100507557	6	146056004	146207721	+	1.07083	0.19728
NR_037915	FAM24B-CUZD1	10	124591670	124639157	-	3.95833	0.356703
NM_024057	NUP37	12	102467972	102512361	-	4.1	0.343552
NR_040024	LOC100131655	18	74506687	74534251	-	2.55	0.07406
NM_001135993	TTC39C	18	21594383	21715574	+	1.84583	0.239595
NM_002745	MAPK1	22	22113946	22221970	-	5.34375	0.409698
NR_040098	LOC100506393	12	20167618	20251802	+	1.98333	0.151063
NR_040073	LOC100131234	1	198777131	198906558	-	3.4375	0.383838
NR_040077	GNG12-AS1	1	68297970	68668670	+	2.625	0.31518
NM_005433	YES1	18	721591	812327	-	4.02917	0.046368
NM_006796	AFG3L2	18	12328942	12377275	-	4.425	0.283988
NM_001265612	CNOT1	16	58553849	58663790	-	4.35	0.460747
NM_152581	MOSPD2	X	14891526	14939459	+	3.09375	0.398078
NR_049801	MIR548AO	5	92922830	92957593	+	2.72083	0.306548
NM_144604	ZC3H18	16	88636788	88698372	+	3.0125	0.355824
NM_013296	GPSM2	1	109419602	109473044	+	4.16875	0.315145
NM_014914	AGAP1	2	236402732	237040444	+	5.05833	0.115205
NM_003470	USP7	16	8985950	9057341	-	5.8125	0.445754
NM_006558	KHDRBS3	8	136469715	136659848	+	1.7875	0.271648
NM_032773	LRCH3	3	197518144	197598456	+	5.24583	0.200345
NM_003870	IQGAP1	15	90931472	91045475	+	4.85	0.113396
NM_032121	MAGT1	X	77081861	77151065	-	3.4125	0.201189
NM_006052	DSCR3	21	38595725	38639833	-	3.61667	0.457946
NM_004691	ATP6V0D1	16	67471916	67515089	-	4.34375	0.397471
NM_021937	EEFSEC	3	127872312	128127489	+	3.88333	0.284464
NM_032017	STK40	1	36805224	36851485	-	2.51667	0.286598
NM_032168	WDR75	2	190306158	190340264	+	3.63125	0.498377
NM_001195087	GGACT	13	101182417	101241046	-	1.4375	0.289659
NM_175854	PAN3	13	28712642	28869475	+	4.33125	0.242843
NM_024561	NAA16	13	41885340	41951166	+	4.8625	0.093734
NM_024345	DCAF10	9	37800789	37867665	+	3.44375	0.323451
NM_148894	BOD1L1	4	13570365	13629328	-	3.26875	0.409855
NM_001551	IGBP1	X	69353317	69386173	+	4.73333	0.130111
NM_032320	BTBD10	11	13409555	13484838	-	2.94583	0.241705
NM_024546	RNF219	13	79188420	79233314	-	3.35	0.327476
NM_138384	MTG1	10	135207620	135234174	+	2.475	0.133704
NM_145207	SPATA5	4	123844224	124240604	+	4.47083	0.458445
NM_207398	GBP7	1	89597433	89641723	-	4.3	0.045644
NM_003474	ADAM12	10	127702901	128077127	-	3.34583	0.083818
NM_002918	RFX1	19	14072341	14117134	-	4.02083	0.335348
NM_023034	WHSC1L1	8	38132560	38239790	-	4.18333	0.42313
NM_022916	VPS33A	12	122716093	122751068	-	2.74375	0.468452
NM_152678	DENND6A	3	57611180	57678816	-	3.4125	0.423605
NM_153634	CPNE8	12	39046001	39299420	-	4.10625	0.346298
NM_001257281	DIS3L2	2	232826292	233208678	+	3.725	0.372958
NM_005973	PRCC	1	156737273	156770609	+	3.54167	0.16642
NR_037882	RTEL1-TNFRSF6B	20	62289162	62330051	+	1.93333	0.05934
NM_024419	PGS1	17	76374734	76420639	+	3.82917	0.206831
NM_148172	PEMT	17	17408876	17495017	-	2.4625	0.055659
NM_178578	PSMF1	20	1093905	1148426	+	4.08125	0.377903
NM_130809	PRRC1	5	126853308	126890780	+	3.72083	0.388398
NM_139283	PPTC7	12	110972236	111021064	-	4.14583	0.078822
NM_138364	PRMT10	4	148559533	148605280	-	3.075	0.452873
NM_199420	POLQ	3	121150272	121264853	-	3.49583	0.116302
NM_001256695	PRDM11	11	45168893	45256675	+	4.29167	0.381205
NM_020121	UGGT2	13	96453835	96705736	-	4.675	0.217094
NM_201533	DGKZ	11	46366816	46402104	+	3.82083	0.479666
NM_005012	ROR1	1	64239689	64647179	+	3.74583	0.432919
NM_025219	DNAJC5	20	62526454	62567384	+	3.73125	0.414728
NM_152896	UHRF2	9	6413150	6507051	+	4.6375	0.193522
NM_015134	MPRIP	17	16946073	17095962	+	4.4625	0.214387
NM_203349	SHC4	15	49115933	49255641	-	1.2	0.245217
NM_198177	MITF	3	69915374	70017488	+	2.69375	0.408952
NM_206808	CLYBL	13	100258918	100549388	+	1.15	0.410423
NR_045116	C5orf56	5	131746464	131811736	+	2.59375	0.426799
NM_198243	ASB7	15	101142754	101191904	+	3.63125	0.251683
NM_002841	PTPRG	3	61547242	62280573	+	3.9125	0.187603
NM_007211	RASSF8	12	26111963	26232825	+	4.175	0.25576
NM_182678	UBE2E3	2	181845111	181928150	+	2.48333	0.246181
NM_001254757	ST3GAL4	11	126225539	126284536	+	3.93333	0.283032
NM_001256876	KANK1	9	470293	746106	+	1.13333	0.211565
NM_001271	CHD2	15	93443550	93571237	+	4.325	0.16499
NM_024726	IQCA1	2	237232789	237416178	-	1.9375	0.473758
NM_001242884	ZBTB17	1	16268363	16302627	-	3.8375	0.265558
NM_198935	SS18L1	20	60718821	60757566	+	3.07917	0.235317
NM_199482	MOB4	2	198380294	198418423	+	2.80417	0.121429
NM_198402	PTPLB	3	123213362	123303924	-	3.90417	0.305885
NM_001243719	RAB6A	11	73386682	73471138	-	2.76875	0.437327
NM_001242786	BRF1	14	105675622	105781914	-	8.0875	0.137635
NM_001243288	PVRL3	3	110791014	110913016	+	3.10417	0.35219
NM_001031723	DNAJB14	4	100820709	100867879	-	3.2625	0.377371
NR_047665	EPS15L1	19	16466054	16582823	-	3.35	0.425498
NM_001206799	PKM	15	72491369	72522063	-	3.56667	0.187649
NR_003505	PPP4R1L	20	56807832	56884495	-	2.35833	0.199711
NR_052012	HCG17	6	30201815	30293911	-	5.21875	0.495141
NM_014877	HELZ	17	65066553	65241319	-	4.36875	0.210203
NM_001257190	POM121	7	72349935	72421979	+	3.48125	0.13917
NR_047701	COA1	7	43670750	43769140	-	4.4625	0.09693
NM_001009993	FAM168B	2	131805448	131851004	-	5.40417	0.250375
NM_001007794	CEPT1	1	111682248	111727724	+	2.5125	0.362733
NM_001007792	NTRK1	1	156785541	156851642	+	1.275	0.310754
NM_001002836	ZNF787	19	56598731	56632649	-	4.825	0.361418
NM_182969	XRRA1	11	74551954	74660232	-	2.5625	0.270074
NM_001258221	KCTD1	18	24034873	24129778	-	2.4	0.231144
NM_006509	RELB	19	45504706	45541456	+	3.30625	0.400693
NM_024745	SHCBP1	16	46614467	46655311	-	4.40417	0.158447
NM_001006641	SLC25A25	9	130830478	130871537	+	2.4125	0.341413
NM_015979	MED23	6	131895105	131949379	-	3.52083	0.196764
NR_073033	LATS1	6	149979288	150037561	-	4.64375	0.129477
NM_001267806	PAAF1	11	73587743	73638781	+	4.16667	0.089389
NM_152617	RNF168	3	196195656	196230639	-	4.3	0.40026
NM_001003722	GLE1	9	131266970	131304580	+	3.8875	0.224768
NM_001270952	UCHL3	13	76123615	76180156	+	4.09167	0.365146
NM_001003408	ABLIM1	10	116190868	116444414	-	2.7375	0.443119
NM_001267594	SENP1	12	48436680	48500091	-	4.275	0.303021
NM_001001890	RUNX1	21	36160097	36260987	-	1.76875	0.472518
NM_001001555	GRB10	7	50657759	50861159	-	4.78333	0.490295
NM_001271742	CSNK1A1	5	148875456	148929894	-	4.65625	0.298863
NM_001025105	CSNK1A1	5	148875456	148931115	-	4.66875	0.293161
NM_017864	INTS8	8	95835517	95892721	+	2.28333	0.112529
NM_006336	ZER1	9	131492066	131534213	-	1.83333	0.195599
NM_001271866	GTF2H3	12	124118285	124147151	+	4.33333	0.316894
NM_018266	TMEM39A	3	119147806	119182529	-	4.3125	0.246855
NM_005652	TERF2	16	69389463	69419891	-	2.7375	0.235629
NM_001011649	CDK5RAP2	9	123151146	123342448	-	3.64375	0.337078
NM_001008563	USP20	9	132597695	132644117	+	1.59167	0.473217
NM_144716	CCDC12	3	46963230	47023455	-	4.3	0.333652
NM_017590	ZC3H7B	22	41697506	41756151	+	3.0125	0.406725
NM_031923	TAF3	10	7860466	8057016	+	4.475	0.335812
NM_001276380	ESF1	20	13694968	13765579	-	3.92917	0.409529
NM_002265	KPNB1	17	45727203	45761004	+	3.47083	0.093009
NM_001276453	KPNB1	17	45728561	45761004	+	3.52083	0.081358
