# Supplementary material for: 4sUDRB-seq: measuring genomewide transcriptional elongation rates and initiation frequencies within cells
Source: Genome Biol. 2014 May 9;15(5):R69. doi: 10.1186/gb-2014-15-5-r69 (PMC4072947; doi:10.1186/gb-2014-15-5-r69)
Supplement: Additional file 6 — Related to Figure 6: List of relative transcription initiation frequencies. Relative initiation frequencies were calculated by averaging slope values of four biological repeats of the 8 min samples. Outliers were excluded. [file gb-2014-15-5-r69-S6.xlsx]

## Sheet: Sheet1
transcript	name	chr	start	end	strand	initiation rate
NM_001875	CPS1	2	211421322	211543831	+	10.3405
NM_024908	WDR76	15	44119111	44160617	+	2.91122
NM_001203247	EZH2	7	148504463	148581441	-	2.32974
NM_002874	RAD23B	9	110045516	110094475	+	3.73981
NR_026580	TFDP1	13	114239002	114295788	+	5.92226
NM_001100594	SNRK	3	43328003	43392634	+	1.71219
NM_001128921	MARK3	14	103851700	103970166	+	8.80269
NM_001256763	FAM49B	8	130851838	130952118	-	1.61866
NR_026722	SARNP	12	56146246	56211540	-	8.14049
NM_001256	CDC27	17	45195310	45266665	-	1.95562
NM_001494	GDI2	10	5807185	5855512	-	6.72757
NM_001990	EYA3	1	28296854	28415148	-	3.41245
NM_002583	PAWR	12	79985744	80084790	-	0.641253
NM_172173	CAMK2G	10	75572258	75634349	-	1.11033
NM_014673	EMC2	8	109455852	109499136	+	0.687531
NM_001076786	QSER1	11	32914791	33001814	+	1.71699
NM_000938	POLR2B	4	57845108	57897334	+	4.21164
NM_001457	FLNB	3	57994126	58157982	+	1.3878
NM_003119	SPG7	16	89574804	89624174	+	5.31595
NM_002752	MAPK9	5	179660594	179719071	-	0.944068
NM_133487	RAD51	15	40987326	41024356	+	1.47472
NM_031216	SEH1L	18	12947982	12987536	+	2.80582
NM_004336	BUB1	2	111395408	111435684	-	2.14979
NM_003035	STIL	1	47715810	47779819	-	10.3673
NM_017969	IWS1	2	128238382	128284087	-	3.76377
NR_033243	UBAP1	9	34179002	34252521	+	2.22753
NM_018240	KIRREL	1	157963062	158065844	+	1.39503
NM_001193533	NEK4	3	52744795	52804965	-	1.06087
NM_001135598	CLHC1	2	55399686	55459699	-	5.089
NM_001199158	KAT7	17	47865980	47906458	+	1.92801
NM_001145114	RRP12	10	99116457	99161127	-	2.27404
NM_001077525	MTMR14	3	9691116	9744078	+	6.01545
NM_006775	QKI	6	163835674	163999628	+	0.067563
NM_194282	LIN54	4	83845755	83931982	-	2.13813
NM_001039476	NPRL3	16	135803	188697	-	0.925024
NM_000437	PAFAH2	1	26286257	26324648	-	0.808304
NM_000462	UBE3A	15	25582395	25684175	-	2.62213
NM_006322	TUBGCP3	13	113139327	113242481	-	1.82201
NM_001527	HDAC2	6	114257319	114292359	-	NaN
NM_001134335	EIF2AK1	7	6061877	6098860	-	2.82134
NM_001258205	TRPV3	17	3413795	3461289	-	1.68372
NM_207660	ZC3H14	14	89029252	89079853	+	1.42752
NM_001242956	2014-09-07	7	35840595	35946715	+	2.93937
NM_024580	EFTUD1	15	82422560	82555104	-	0.24386
NM_024572	GALNT14	2	31133330	31361592	-	1.06848
NM_002184	IL6ST	5	55230924	55290821	-	1.39048
NM_003185	TAF4	20	60549853	60640866	-	1.37128
NM_000303	PMM2	16	8891669	8943194	+	9.57052
NM_001190274	FBXO11	2	48034058	48132932	-	2.38899
NM_001165969	STRADA	17	61780191	61819330	-	2.4836
NM_201437	TCEA1	8	54879115	54935008	-	2.1649
NM_014829	DDX46	5	134094460	134166812	+	10.0596
NM_001105554	ZNF83	19	53115617	53141644	-	0.356636
NM_001164161	PPP6R3	11	68228185	68382801	+	4.31443
NM_213619	ATP6V1H	8	54628102	54755871	-	1.13826
NM_018353	MIS18BP1	14	45672392	45722605	-	2.36753
NM_001252613	ZNF638	2	71558884	71662191	+	2.72136
NM_024948	FAM188A	10	15820174	15902519	-	0.991875
NM_018303	EXOC2	6	485137	693141	-	0.949419
NM_002697	POU2F1	1	167190065	167396582	+	0.331619
NM_003291	TPP2	13	103249285	103331523	+	5.26867
NM_001080512	BICC1	10	60272903	60588845	+	0.527689
NM_001083625	ANKRD12	18	9136750	9285983	+	0.676289
NM_001123383	BCOR	X	39910498	40036582	-	4.69648
NM_003242	TGFBR2	3	30647993	30735633	+	0.568692
NM_001103147	GIGYF2	2	233562014	233725289	+	2.29073
NM_001261421	OS9	12	58087737	58115340	+	1.08627
NM_032999	GTF2I	7	74072029	74175022	+	2.31041
NM_001199847	SMURF1	7	98625057	98741743	-	1.03594
NM_001995	ACSL1	4	185676748	185747215	-	0.008198
NM_003137	SRPK1	6	35800810	35888957	-	2.12313
NM_007139	ZNF92	7	64838767	64865998	+	6.19546
NM_033288	ZNF160	19	53569866	53606687	-	4.11027
NM_002865	RAB2A	8	61429468	61536203	+	2.68889
NM_001201339	SAFB	19	5623045	5668489	+	8.68788
NM_004733	SLC33A1	3	155544300	155572248	-	6.55394
NM_013374	PDCD6IP	3	33840062	33911199	+	1.50429
NM_001242640	BRCC3	X	154299694	154351349	+	0.685945
NM_001014449	DDX19B	16	70333061	70367735	+	1.93933
NM_001008892	NIPA2	15	23004683	23034427	-	4.5082
NM_001135637	PIP5K1A	1	151171020	151222007	+	12.6551
NM_001326	CSTF3	11	33106129	33183037	-	7.06396
NM_004945	DNM2	19	10828728	10942586	+	5.04427
NM_207521	RTN4	2	55199326	55276326	-	5.74205
NM_001244189	KIAA0586	14	58894102	59015549	+	0.261323
NM_001136205	KCTD1	18	24034873	24129399	-	0.413937
NM_007159	SLMAP	3	57743173	57914894	+	2.7464
NM_001134779	IPO11	5	61714710	61924416	+	0.679647
NM_018237	CCAR1	10	70480970	70551309	+	4.12031
NM_001111077	EZR	6	159186772	159240456	-	6.19519
NM_004412	TRDMT1	10	17184981	17244070	-	0.549719
NM_001791	CDC42	1	22379119	22419436	+	5.39358
NR_023350	COPB2	3	139076432	139108522	-	3.32562
NM_003715	USO1	4	76649828	76735366	+	1.01481
NM_014779	TSC22D2	3	150126787	150177615	+	5.51925
NM_006591	POLD3	11	74303574	74354105	+	4.07354
NM_006590	USP39	2	85843214	85876407	+	4.8424
NM_001272049	TRAP1	16	3708037	3767598	-	5.15101
NM_014700	RAB11FIP3	16	475667	572481	+	0.445526
NM_018364	RSBN1	1	114304453	114355070	-	1.07234
NM_018363	RNLS	10	90033620	90343082	-	0.382061
NM_021074	NDUFV2	18	9102627	9134343	+	3.54176
NM_016075	VPS36	13	52986736	53024763	-	1.15046
NM_020162	DHX33	17	5344231	5372380	-	2.37012
NM_015571	SENP6	6	76311621	76427994	+	4.60232
NM_018133	MSL2	3	135867759	135914688	-	4.09194
NM_018130	SHQ1	3	72798427	72897598	-	1.39337
NM_001270482	PSMD11	17	30771480	30810337	+	4.32137
NM_001204963	PBX1	1	164528596	164821060	+	0.205195
NM_030819	GFOD2	16	67708435	67753273	-	0.620737
NM_015230	ARAP2	4	36067619	36245979	-	0.730578
NM_001256410	RAB18	10	27793102	27831166	+	3.82792
NM_003875	GMPS	3	155588324	155655520	+	3.25106
NM_003473	STAM	10	17686123	17758821	+	3.64746
NM_022787	NMNAT1	1	10003485	10045556	+	3.38219
NM_003437	ZNF136	19	12273871	12300064	+	1.12503
NM_001270454	WWP2	16	69796186	69975644	+	2.30518
NM_003559	PIP4K2B	17	36921943	36956158	-	1.84188
NM_002766	PRPSAP1	17	74306867	74350230	-	0.487655
NM_001270643	LUC7L2	7	139044591	139108203	+	5.95728
NM_001033555	SPECC1	17	20059306	20218072	+	4.48336
NM_006621	AHCYL1	1	110527386	110566364	+	6.11533
NM_016056	TMBIM4	12	66530716	66563807	-	1.74992
NM_015171	XPO6	16	28109297	28223239	-	4.21647
NM_015026	MON2	12	62860596	62991363	+	1.45685
NM_007186	CEP250	20	34043222	34099803	+	0.366284
NM_005903	SMAD5	5	135468535	135518422	+	2.19903
NM_000314	PTEN	10	89623194	89728532	+	3.17907
NM_019556	MOSPD1	X	134021661	134049297	-	1.79355
NM_014280	DNAJC8	1	28526789	28559542	-	3.41451
NM_015496	KIAA1429	8	95500004	95565746	-	1.59861
NM_014521	SH3BP4	2	235860627	235964358	+	3.74371
NM_015500	C2CD2	21	43305218	43373999	-	0.757253
NM_016230	CYB5R4	6	84569369	84670146	+	0.511332
NM_002938	RNF4	4	2470794	2517586	+	8.26525
NM_130470	MADD	11	47290926	47351582	+	0.991079
NM_001040659	TTC23	15	99676527	99789815	-	0.132568
NM_022766	CERK	22	47080306	47134152	-	0.218263
NM_024077	SECISBP2	9	91933411	91974561	+	2.66251
NM_178844	NLRC3	16	3589035	3627392	-	0.018279
NM_001130924	TMEM201	1	9648931	9674935	+	3.31023
NM_015137	EFR3A	8	132916355	133025886	+	1.15906
NM_057170	GIT2	12	110367606	110434194	-	1.39277
NM_001199803	CENPO	2	25016174	25045245	+	NaN
NM_052927	PWWP2A	5	159502891	159546452	-	1.0153
NM_001184977	UQCC	20	33890368	33999945	-	4.67714
NM_003213	TEAD4	12	3068477	3149842	+	0.896135
NM_005614	RHEB	7	151163097	151217010	-	2.71443
NM_005612	REST	4	57774041	57802010	+	NaN
NM_001203261	NDUFC2-KCTD14	11	77726760	77791265	-	6.18977
NM_016275	SELT	3	150321065	150348234	+	1.41992
NM_017994	TMEM248	7	66386202	66423538	+	3.86366
NM_002835	PTPN12	7	77166772	77269388	+	4.15687
NM_002834	PTPN11	12	112856535	112947717	+	6.78009
NM_000947	PRIM2	6	57182421	57513376	+	1.32499
NM_020841	OSBPL8	12	76745577	76953589	-	1.76891
NM_024086	METTL16	17	2319347	2415200	-	2.14506
NM_001199942	DOPEY1	6	83777384	83878190	+	0.252405
NM_145322	OSBPL3	7	24836163	25019760	-	0.50938
NM_001319	CSNK1G2	19	1941160	1981336	+	1.13827
NM_001142596	P4HA1	10	74766979	74856732	-	1.00146
NM_001080416	MYBL1	8	67474409	67525480	-	0.452252
NM_015040	PIKFYVE	2	209130990	209223475	+	2.27503
NM_001190720	IKBKB	8	42128819	42190171	+	1.72762
NM_018710	TMEM55A	8	92006501	92053203	-	0.226253
NM_001135055	TKT	3	53258722	53290130	-	4.37444
NM_001198801	EIF4G3	1	21132784	21503381	-	1.4955
NM_002541	OGDH	7	44646120	44748669	+	3.04675
NM_016334	GPR89B	1	147400505	147465753	+	0.422269
NM_014688	USP6NL	10	11502508	11653679	-	0.828859
NM_015909	NBAS	2	15307031	15701472	-	0.175713
NM_002540	ODF2	9	131218284	131263571	+	2.3055
NM_017926	GPATCH2L	14	76618258	76669134	+	11.2399
NM_001114093	LSM14A	19	34663351	34720420	+	5.00028
NM_000553	WRN	8	30890777	31031277	+	2.25539
NM_014931	PPP6R1	19	55741146	55770038	-	4.96117
NR_024271	SEPT7P2	7	45763385	45808617	-	2.01463
NM_001163034	RPTOR	17	78518624	78940173	+	5.54212
NM_006281	STK3	8	99466858	99837909	-	0.401784
NM_001123385	BCOR	X	39910498	39956719	-	2.67553
NM_001195677	VAPB	20	56964174	57026156	+	6.14319
NM_015341	NCAPH	2	97001483	97041274	+	2.18301
NM_014230	SRP68	17	74034855	74068607	-	3.18313
NM_177983	PPM1G	2	27604065	27632550	-	4.88561
NM_001146283	TCF7L2	10	114710008	114927436	+	2.01326
NM_003922	HERC1	15	63900816	64126147	-	0.422357
NM_002715	PPP2CA	5	133532147	133561950	-	2.59138
NR_027946	ERC1	12	1100403	1605099	+	0.467745
NR_024171	MDM4	1	204485506	204527248	+	1.9704
NM_001136031	ATG7	3	11314009	11599139	+	4.47399
NM_018834	MATR3	5	138629332	138667366	+	NaN
NM_001083913	WBP1L	10	104503726	104576021	+	2.40934
NM_001122964	SMEK2	2	55775513	55844796	-	4.9331
NM_005151	USP14	18	158482	213739	+	3.37225
NM_022118	RBM26	13	79894099	79979923	-	2.96118
NM_001008938	CKAP5	11	46765083	46867859	-	3.22051
NM_032960	MAPKAPK2	1	206858364	206907630	+	4.74756
NM_012474	UCK2	1	165796731	165880855	+	3.81304
NM_015934	NOP58	2	203130514	203168384	+	8.85982
NM_033121	ANKRD13A	12	110437234	110477235	+	0.882993
NM_005501	ITGA3	17	48133339	48167849	+	2.55086
NM_014203	AP2A1	19	50270179	50310369	+	0.463526
NM_001253676	TBPL1	6	134273307	134308638	+	1.20971
NM_199363	TPD52L2	20	62496580	62522898	+	NaN
NM_153810	CACUL1	10	120440493	120514758	-	2.01459
NM_001039840	CHIC1	X	72782983	72906937	+	0.332516
NM_001113575	CDKL3	5	133634114	133702765	-	2.3685
NM_001145714	SAE1	19	47634079	47713893	+	4.86763
NM_052859	RFT1	3	53122500	53164470	-	7.47652
NM_012063	DNM1L	12	32832136	32898584	+	0.678618
NM_133502	ZNF274	19	58694395	58724927	+	3.44243
NM_018323	PI4K2B	4	25235652	25280831	+	0.878058
NM_018230	NUP133	1	229577043	229644088	-	1.41119
NM_001104595	FAM118A	22	45705080	45737836	+	1.81306
NM_001171654	KLHL5	4	39046450	39127853	+	0.400603
NM_024604	RPAP3	12	48055714	48099844	-	1.52866
NM_024596	MCPH1	8	6264112	6501140	+	2.24354
NM_144643	SCLT1	4	129805151	130014764	-	2.24781
NM_020908	TLE3	15	70340542	70390256	-	2.61279
NM_006620	HBS1L	6	135281516	135376036	-	2.5398
NM_001079840	OCIAD1	4	48833059	48863834	+	7.01955
NM_001080826	SGK223	8	8175257	8239257	-	3.299
NM_130831	OPA1	3	193310932	193415600	+	4.75225
NM_198890	ATG16L1	2	234160216	234204320	+	3.70385
NM_001949	E2F3	6	20402136	20493945	+	8.98601
NM_032154	PCGF6	10	105062552	105110891	-	2.05634
NM_002264	KPNA1	3	122140747	122233786	-	1.96985
NM_015622	CCZ1	7	5938340	5965603	+	1.1321
NM_014263	YME1L1	10	27399039	27443349	-	7.8052
NM_001184788	PARD3	10	34398487	35104253	-	0.410117
NM_052896	CSMD2	1	33979608	34631443	-	1.70334
NM_173200	NR4A3	9	102584136	102629173	+	10.716
NM_015338	ASXL1	20	30946146	31027122	+	4.75404
NM_001198846	RBM14-RBM4	11	66384052	66413944	+	10.3684
NM_001135218	TAF12	1	28929608	28969604	-	7.7009
NM_006033	LIPG	18	47088426	47119278	+	0.462306
NM_005590	MRE11A	11	94150468	94227040	-	0.762052
NM_053044	HTRA3	4	8271488	8308838	+	0.458212
NM_139126	PPIL4	6	149825630	149867238	-	1.75163
NM_145863	ASB3	2	53897116	54014146	-	4.15589
NM_003384	VRK1	14	97263683	97347951	+	4.46441
NR_003272	PSPC1	13	20248891	20357159	-	4.86063
NR_026592	BMS1P4	10	75458908	75490272	-	0.55393
NM_001110	ADAM10	15	58888509	59042177	-	0.682026
NM_003486	SLC7A5	16	87863628	87903100	-	8.73826
NM_018121	FAM178A	10	102672325	102724891	+	0.680667
NM_194250	ZNF804A	2	185463092	185804214	+	0.150095
NM_203499	DDX42	17	61851566	61896677	+	6.47879
NM_203506	GRB2	17	73314156	73401790	-	3.54833
NM_001129887	DNAJC2	7	102952920	102985320	-	6.62346
NM_001042551	SMC2	9	106856540	106903700	+	1.7261
NM_053041	COMMD7	20	31290492	31331814	-	0.484926
NM_130798	SNAP23	15	42787503	42825259	+	NaN
NM_004397	DDX6	11	118618472	118661972	-	1.97311
NM_144651	PXDNL	8	52232136	52722005	-	0.002053
NM_000368	TSC1	9	135766734	135820020	-	1.95382
NM_002224	ITPR3	6	33589155	33664348	+	1.94831
NM_002268	KPNA4	3	160212782	160283376	-	5.10082
NM_014750	DLGAP5	14	55614833	55658396	-	2.56728
NM_175610	TJP1	15	29992356	30114706	-	0.855961
NM_003902	FUBP1	1	78413590	78444777	-	6.8151
NM_003842	TNFRSF10B	8	22877647	22926700	-	11.3815
NM_004954	MARK2	11	63606399	63678492	+	4.0808
NM_152827	SNX3	6	108532716	108582464	-	2.34601
NM_017749	AMBRA1	11	46417961	46612914	-	3.25956
NM_015261	NCAPD3	11	134022336	134094426	-	1.82727
NM_017744	ST7L	1	113066140	113162040	-	19.5923
NM_021149	COTL1	16	84599203	84651669	-	9.25517
NR_024019	FAM193B	5	176946789	176981548	-	2.51359
NM_001257172	DDX19B	16	70328699	70367735	+	1.15963
NM_001271069	MAX	14	65472818	65569262	-	0.455693
NM_015172	PRRC2C	1	171454665	171562650	+	2.03851
NM_017921	NPLOC4	17	79523912	79604138	-	6.36811
NM_017641	KIF21A	12	39687029	39837192	-	0.890962
NM_001145861	POP1	8	99129520	99172069	+	1.68739
NM_001145295	NGLY1	3	25760434	25824989	-	0.79128
NM_005585	SMAD6	15	66994673	67074337	+	1.6894
NM_004800	TM9SF2	13	100153627	100216302	+	3.34024
NM_001987	ETV6	12	11802787	12048325	+	0.857833
NM_014607	UBXN4	2	136499188	136542633	+	2.49167
NM_015913	TXNDC12	1	52485803	52521843	-	6.97588
NM_001080470	ZNF697	1	120161999	120190390	-	0.540512
NM_001146213	TBC1D15	12	72233486	72320629	+	1.65043
NM_006624	ZMYND11	10	180404	300577	+	0.749237
NM_001146020	TJAP1	6	43445260	43474294	+	3.99227
NM_015352	POFUT1	20	30795695	30826467	+	6.16591
NM_001127211	KIAA1598	10	118642887	118765088	-	0.971928
NM_001101801	FAM13B	5	137273641	137368802	-	2.9486
NM_003434	ZNF133	20	18269120	18297640	+	0.633351
NM_001271699	ABCB7	X	74273006	74376175	-	0.88339
NM_005255	GAK	4	843064	926174	-	2.29732
NM_001202438	C10orf137	10	127408083	127452712	+	NaN
NM_001007070	SDCBP	8	59465727	59495419	+	3.38156
NM_016052	RRP15	1	218458628	218511325	+	4.42975
NM_001204077	UBE4A	11	118230295	118269926	+	2.60631
NM_015442	CNOT10	3	32726636	32815367	+	3.90917
NM_001261458	ZNF484	9	95607312	95640320	-	0.455376
NR_026551	CA5BP1	X	15693038	15721474	+	1.75786
NM_014691	AQR	15	35148551	35261995	-	4.48609
NM_032124	HDHD2	18	44633780	44676871	-	1.76296
NM_006054	RTN3	11	63448921	63527363	+	1.1895
NM_001197259	ORC3	6	88299784	88377172	+	2.45472
NM_006660	CLPX	15	65442783	65477563	-	1.72545
NM_152233	SNX6	14	35030617	35099366	-	1.67577
NM_022037	TIA1	2	70436575	70475779	-	7.49279
NM_002533	NVL	1	224415035	224517891	-	3.39162
NM_015566	FAM169A	5	74073398	74162663	-	0.003801
NM_001039693	TYW5	2	200793633	200820459	-	3.43348
NM_006704	SUGT1	13	53226830	53262433	+	1.69372
NM_001173984	BRD7	16	50352928	50402845	-	2.8994
NM_001267063	PLEKHB2	2	131862419	131907425	+	2.2073
NM_015380	SAMM50	22	44351260	44392412	+	0.527871
NM_003347	UBE2L3	22	21921835	21978323	+	5.69207
NM_015242	ARAP1	11	72396113	72433403	-	0.590075
NM_014283	SUCO	1	172502259	172580973	+	0.501919
NM_032311	POLDIP3	22	42979726	43010962	-	2.44991
NM_080476	PIGU	20	33148345	33265089	-	0.597562
NM_194285	SPTY2D1	11	18627947	18656020	-	6.07623
NM_194283	DNAJC21	5	34929697	34959069	+	3.91853
NM_001258029	GSN	9	124048358	124095120	+	0.383222
NM_016195	KIF20B	10	91461366	91534700	+	1.16573
NM_001256461	SLC12A2	5	127419482	127525380	+	0.450281
NM_198531	ATP9B	18	76829396	77138282	+	0.223785
NM_001812	CENPC1	4	68337988	68411256	-	1.31854
NM_015910	WDPCP	2	63348534	63815867	-	0.760685
NM_015263	DMXL2	15	51739920	51914967	-	0.418088
NM_001173482	CRBN	3	3191316	3221401	-	2.79123
NM_015157	PHLDB1	11	118477212	118528748	+	0.36775
NM_001190849	CNOT4	7	135046546	135194875	-	3.10039
NM_080597	OSBPL1A	18	21742010	21977833	-	0.298979
NM_024653	PRKRIP1	7	102036803	102067129	+	2.62495
NM_022063	FAM204A	10	120068571	120101839	-	1.91962
NM_014741	ATG13	11	46638825	46697568	+	1.57035
NM_015554	GLCE	15	69452972	69564544	+	0.210181
NM_001008800	CCT3	1	156278751	156308206	-	6.10436
NM_001951	E2F5	8	86089618	86126753	+	1.19076
NM_153827	MINK1	17	4736634	4801356	+	1.09963
NM_024844	NUP85	17	73201596	73231854	+	NaN
NM_173214	NFAT5	16	69599868	69738569	+	6.0584
NM_024887	DHDDS	1	26758772	26797795	+	3.426
NM_004459	BPTF	17	65821779	65980494	+	1.5943
NM_012318	LETM1	4	1813205	1857974	-	2.42433
NM_013238	DNAJC15	13	43597361	43683306	+	0.681937
NM_001142936	DAGLB	7	6448746	6487643	-	1.22137
NM_002859	PXN	12	120648241	120703574	-	4.19113
NM_203394	E2F7	12	77415025	77459360	-	1.4712
NM_203380	ACSL5	10	114135022	114188138	+	1.01298
NM_003844	TNFRSF10A	8	23048969	23082680	-	1.91133
NM_001835	CLTCL1	22	19166986	19279239	-	2.09981
NM_001829	CLCN3	4	170541671	170644338	+	1.43497
NM_007158	CSDE1	1	115259533	115300671	-	7.21709
NM_014701	SECISBP2L	15	49280834	49338760	-	0.198813
NM_012279	ZNF346	5	176449696	176493745	+	2.32724
NM_001198993	NADK	1	1682670	1710297	-	0.74389
NM_178009	DGKH	13	42622842	42803891	+	0.215679
NM_177560	CSNK2A1	20	463337	524482	-	3.3496
NM_001100399	PDS5A	4	39824482	39979576	-	3.47128
NM_001130007	GSPT1	16	11961984	12010519	-	11.8142
NM_001130527	SPAG9	17	49039534	49198226	-	1.37068
NM_001100428	RAP1GDS1	4	99182526	99365012	+	0.516191
NM_001195214	YIPF6	X	67718623	67757127	+	7.02267
NM_001135729	TOM1	22	35695267	35743987	+	2.20239
NM_001143885	PPP1R12A	12	80167342	80329235	-	2.9654
NM_138792	LEO1	15	52230221	52263958	-	2.47618
NM_172374	IL4I1	19	50392912	50432796	-	6.95387
NM_172373	ELF1	13	41506054	41593508	-	0.518337
NM_014049	ACAD9	3	128598332	128631957	+	6.39537
NM_001164388	RAPGEF6	5	130759613	130970929	-	4.5626
NM_005134	PPP4R1	18	9546788	9614605	-	1.23407
NM_005359	SMAD4	18	48556582	48611411	+	1.78778
NM_006023	CDC123	10	12237960	12292589	+	4.08395
NM_006662	SRCAP	16	30710461	30751450	+	5.20541
NM_001039479	KIAA0317	14	75127954	75179807	-	5.04475
NM_001007025	GOSR1	17	28804425	28853832	+	3.15342
NM_005570	LMAN1	18	56995055	57026508	-	1.4335
NM_152564	VPS13B	8	100025493	100889814	+	0.612311
NM_001128931	NAF1	4	164047859	164088073	-	2.37051
NM_001271734	COPZ1	12	54718873	54745635	+	5.3203
NM_001184897	PHF8	X	53963112	54070607	-	1.73554
NM_001184896	PHF8	X	53963112	54071569	-	2.87228
NM_178584	2014-09-10	2	110300373	110371783	-	7.93836
NM_145730	AP1B1	22	29723668	29784572	-	6.01036
NM_178427	ARNT	1	150782180	150849244	-	1.2871
NM_001616	ACVR2A	2	148602569	148688393	+	0.342487
NM_020165	RAD18	3	8918879	9005159	-	4.50658
NM_001005242	PKP2	12	32943679	33049780	-	0.801396
NM_001174093	ZEB1	10	31608100	31818742	+	0.419532
NM_001025300	RAB12	18	8609442	8639380	+	3.8782
NM_001276290	PRKAR1A	17	66511534	66547457	+	3.67023
NM_005534	IFNGR2	21	34775201	34809828	+	0.669625
NR_027850	MTX2	2	177134122	177202753	+	0.717442
NM_198450	APOOL	X	84258897	84348323	+	0.15168
NM_001257198	CUL3	2	225334866	225434542	-	1.23003
NM_001195260	PDE4DIP	1	144951760	144997111	-	0.008747
NM_005017	PCYT1A	3	195965252	196014584	-	3.49671
NR_033716	SNX7	1	99127235	99226056	+	1.41045
NM_003314	TTC1	5	159436179	159492550	+	5.55402
NM_015889	MED15	22	20861885	20941919	+	2.8699
NM_015203	RPRD2	1	150336989	150449041	+	4.04457
NR_028102	THUMPD2	2	39963199	40006416	-	1.28335
NM_018986	SH3TC1	4	8201059	8242830	+	0.320098
NM_020779	WDR35	2	20110028	20189884	-	0.296233
NM_006420	ARFGEF2	20	47538274	47653230	+	6.08717
NM_015306	USP24	1	55532031	55681039	-	0.45118
NM_024047	NUDT9	4	88343727	88380606	+	0.969959
NM_001177963	MNAT1	14	61201458	61435398	+	0.65169
NM_030648	SETD7	4	140427191	140477577	-	0.587865
NM_022754	SFXN1	5	174905513	174955621	+	4.43399
NM_001199868	GLRX3	10	131934638	131978646	+	2.02495
NM_005126	NR1D2	3	23986750	24022109	+	0.836846
NM_004893	H2AFY	5	134670070	134735577	-	8.85813
NM_005121	MED13	17	60019965	60142643	-	3.31698
NM_005119	THRAP3	1	36690016	36770957	+	5.17705
NM_003624	RANBP3	19	5916151	5978320	-	6.38872
NM_032182	FAM175B	10	126490353	126525239	+	1.93405
NM_019589	YLPM1	14	75230068	75304013	+	2.50386
NM_015155	LARP4B	10	852853	977645	-	5.77379
NM_013327	PARVB	22	44420156	44565112	+	0.371005
NM_003611	OFD1	X	13752831	13787480	+	3.35131
NM_005573	LMNB1	5	126112314	126172712	+	7.39868
NM_020706	SCAF4	21	33043312	33104431	-	3.38589
NM_001211	BUB1B	15	40453209	40513337	+	2.08283
NM_014190	ADD1	4	2845583	2931802	+	0.572082
NM_001164783	BCKDHA	19	41903693	41930910	+	1.45272
NM_001199199	AK2	1	33473540	33502512	-	5.55045
NM_032312	YIPF4	2	32502957	32531658	+	2.16755
NM_001130674	CALU	7	128379345	128413477	+	NaN
NM_004874	BAG4	8	38034105	38070819	+	1.68319
NM_003852	TRIM24	7	138145078	138270332	+	2.84108
NM_016156	MTMR2	11	95566043	95657371	-	1.28666
NM_033360	KRAS	12	25358179	25403854	-	0.553367
NM_018186	C1orf112	1	169764549	169822229	+	2.64362
NM_173569	UBN2	7	138916230	138992982	+	0.164033
NM_145333	MAP3K7	6	91223291	91297020	-	5.09228
NM_007056	CLASRP	19	45542297	45574214	+	3.35085
NM_007055	POLR3A	10	79734906	79789298	-	1.01899
NM_001042492	NF1	17	29421944	29704695	+	3.66378
NM_001242307	PITRM1	10	3179918	3215033	-	0.43691
NM_152726	EFHA1	13	22066827	22178355	-	0.426958
NM_006567	FARS2	6	5261583	5771816	+	1.84403
NM_001093756	TRAPPC13	5	64920557	64961954	+	3.04819
NM_006059	LAMC3	9	133884503	133968446	+	0.137598
NM_006348	COG5	7	106842188	107204959	-	0.685594
NM_007271	STK38	6	36461668	36515247	-	2.08354
NM_013438	UBQLN1	9	86274877	86323168	-	5.0286
NM_015562	UBXN7	3	196080368	196159345	-	0.900904
NM_020242	KIF15	3	44803208	44894748	+	3.20686
NM_002603	PDE7A	8	66626568	66701329	-	0.019973
NM_001037533	GON4L	1	155719509	155826972	-	4.52459
NM_001267042	ARMC8	3	137906114	138017228	+	2.01479
NM_001258006	COPS4	4	83956238	83996971	+	2.83767
NM_001256135	CSE1L	20	47662782	47713497	+	11.3527
NM_003432	ZNF131	5	43121641	43175823	+	8.71769
NM_015226	CLEC16A	16	11038344	11276046	+	1.17594
NM_017515	SLC35F2	11	107661716	107729914	-	0.981339
NM_014999	RAB21	12	72148657	72181150	+	3.97041
NM_015097	CLASP2	3	33537738	33759705	-	0.595559
NM_024482	GMEB1	1	28995239	29042115	+	7.1326
NM_032656	DHX37	12	125431369	125473667	-	3.97492
NR_036474	GPATCH8	17	42472644	42580957	-	6.47703
NM_004229	MED14	X	40508794	40594804	-	2.14473
NM_001042555	FRS2	12	69864128	69973562	+	2.54664
NM_003414	ZNF267	16	31885078	31928629	+	4.12349
NM_014574	STRN3	14	31363004	31495607	-	3.901
NM_001469	XRCC6	22	42017294	42060052	+	6.39175
NM_001167582	RBM6	3	49977476	50114685	+	1.38737
NM_015050	FTSJD2	6	37400906	37449284	+	3.9347
NM_018482	ASAP1	8	131064350	131455906	-	3.02333
NM_014503	UTP20	12	101673904	101780397	+	1.87997
NM_018034	WDR70	5	37379411	37752774	+	4.31908
NM_015201	BOP1	8	145486055	145515120	-	2.67358
NM_015318	ARHGEF18	19	7459998	7537371	+	5.70134
NM_002180	IGHMBP2	11	68671318	68708069	+	2.86096
NM_001135024	PDHX	11	34937676	35017675	+	2.31215
NM_001190326	DGCR8	22	20067754	20099400	+	3.73263
NM_007190	SEC23IP	10	121652084	121704170	+	4.91187
NM_001077619	UBXN2B	8	59323822	59364060	+	1.45342
NM_003818	CDS2	20	5107406	5178533	+	0.395476
NM_015897	PIAS4	19	4007748	4038067	+	1.38563
NM_006305	ANP32A	15	69070874	69113261	-	3.56334
NM_024949	WWC2	4	184020462	184241929	+	1.29387
NM_007010	DDX52	17	35972362	36003493	-	2.18916
NM_006595	API5	11	43333504	43366080	+	5.26006
NM_152995	NFXL1	4	47849257	47916633	-	2.16164
NM_007236	CHP1	15	41523436	41574083	+	0.963736
NM_015457	ZDHHC5	11	57435473	57468659	+	5.73714
NR_027789	ZNF767	7	149244244	149321881	-	3.86671
NM_004973	JARID2	6	15246205	15522273	+	0.918109
NM_017566	KLHDC4	16	87741417	87799598	-	5.17979
NM_015143	METAP1	4	99916787	99983960	+	1.23395
NM_015072	TTLL5	14	76127550	76421425	+	0.572522
NM_006640	2014-09-09	17	75315596	75496678	+	12.9616
NM_001165962	ELAC2	17	12894928	12921381	-	2.35756
NM_001171660	CYB5R3	22	43013845	43040640	-	0.822155
NM_003071	HLTF	3	148747903	148804341	-	0.273211
NM_002880	RAF1	3	12625099	12705700	-	2.97139
NM_003972	BTAF1	10	93683735	93790080	+	5.71263
NM_004690	LATS1	6	149979288	150039392	-	1.02766
NM_017583	TRIM44	11	35684352	35830930	+	2.62027
NM_014712	SETD1A	16	30968614	30995981	+	1.87511
NM_015106	RAD54L2	3	51575595	51697612	+	1.83976
NM_004523	KIF11	10	94352824	94415152	+	4.78337
NM_006324	CFDP1	16	75327607	75467387	-	0.837852
NM_006323	SEC24B	4	110354970	110461615	+	0.378935
NM_006329	FBLN5	14	92335754	92414046	-	0.089533
NM_014853	SGSM2	17	2240805	2284348	+	1.06593
NM_015043	TBC1D9B	5	179289070	179334856	-	1.36305
NM_018838	NDUFA12	12	95365103	95397489	-	0.353765
NM_001198844	RBM4	11	66406087	66435858	+	11.0214
NM_173826	TCAIM	3	44379943	44450940	+	0.392239
NM_001097613	GPR89A	1	145764594	145827103	-	1.50442
NM_017553	INO80	15	41271078	41408340	-	4.01529
NM_015282	CLASP1	2	122095351	122407052	-	1.02842
NM_001012752	ABI1	10	27035524	27150016	-	0.577733
NM_016082	CDK5RAP1	20	31946644	31989337	-	5.42084
NM_003059	SLC22A4	5	131630144	131679899	+	8.82064
NM_001024844	CD82	11	44587140	44641315	+	0.01453
NM_182729	TXNRD1	12	104680459	104744085	+	8.99176
NM_016578	RSF1	11	77377273	77531880	-	1.57018
NM_003144	SSR1	6	7281287	7313541	-	3.1238
NM_032796	SYAP1	X	16737706	16780807	+	4.80915
NM_003898	SYNJ2	6	158402887	158520207	+	0.929037
NM_023947	CHID1	11	867858	910874	-	1.40912
NM_144579	SFXN5	2	73169164	73298965	-	1.13724
NM_001198774	PI4KB	1	151264272	151300191	-	5.90602
NM_001172690	ZNF573	19	38229202	38270230	-	0.79774
NM_001099650	GXYLT1	12	42475647	42538673	-	0.89684
NM_002622	PFDN1	5	139624634	139682689	-	4.6194
NM_003563	SPOP	17	47676245	47755525	-	0.681808
NM_016598	ZDHHC3	3	44956752	45017674	-	1.0366
NM_012469	PRPF6	20	62612430	62664453	+	3.08466
NM_206876	PPP1CB	2	28974613	29025806	+	0.298566
NM_207292	MBNL1	3	151985828	152183568	+	0.309701
NM_006749	SLC20A2	8	42273979	42397356	-	8.62713
NM_017759	INO80D	2	206858444	206950906	-	2.46578
NM_003913	PRPF4B	6	4021568	4065217	+	6.34614
NM_004602	STAU1	20	47729875	47804904	-	4.8915
NM_001206557	KIAA1432	9	5629118	5776556	+	1.07826
NM_001122672	CCBL1	9	131595391	131644354	-	1.06792
NM_014761	IST1	16	71929395	71964540	+	3.96857
NM_016141	DYNC1LI1	3	32567462	32612366	-	0.76196
NM_005744	ARIH1	15	72766666	72878896	+	4.33327
NM_004398	DDX10	11	108535815	108811648	+	0.958322
NM_001256165	TMCO1	1	165693527	165738159	-	3.88775
NM_020794	LRRC7	1	70225857	70589171	+	5.47944
NM_001278	CHUK	10	101948123	101989344	-	1.39805
NM_080631	VPS41	7	38763542	38948800	-	0.653491
NM_139132	NUP98	11	3696239	3819022	-	11.2115
NM_001199298	UIMC1	5	176332005	176433795	-	0.73703
NM_001199022	CCP110	16	19535178	19564728	+	0.536516
NM_001199809	INTS7	1	212113740	212209002	-	3.49961
NM_001127716	ETFA	15	76508628	76603810	-	2.71532
NM_014868	RNF10	12	120972131	121015397	+	5.84578
NM_018238	AGK	7	141251077	141354209	+	1.39844
NM_020960	GPR107	9	132815984	132902448	+	2.65427
NM_015470	RAB11FIP5	2	73300509	73340146	-	0.092344
NM_004247	EFTUD2	17	42927654	42976993	-	1.04168
NM_032213	ELMOD3	2	85581842	85618875	+	0.697976
NR_045023	C17orf76-AS1	17	16342300	16373962	+	16.9515
NM_001256379	MCMBP	10	121588915	121633140	-	3.98342
NM_021190	PTBP2	1	97187174	97280605	+	0.646854
NM_001102653	OTUD4	4	146054801	146100832	-	2.222
NM_001003681	HMGXB4	22	35653444	35691800	+	3.25503
NM_001315	MAPK14	6	35995453	36079013	+	2.91754
NM_002027	FNTA	8	42911441	42940932	+	5.94711
NM_003575	ZNF282	7	148892576	148923339	+	3.04645
NM_005313	PDIA3	15	44038589	44064804	+	1.17965
NM_018697	LANCL2	7	55433140	55501435	+	2.95334
NM_021931	DHX35	20	37590980	37668366	+	3.40134
NM_018703	RBBP6	16	24550907	24584183	+	6.5489
NM_018706	DHTKD1	10	12110933	12165224	+	1.10277
NM_018489	ASH1L	1	155305051	155532324	-	4.47825
NM_001195193	NASP	1	46049659	46084578	+	9.25764
NM_012345	NUFIP1	13	45513383	45563613	-	1.83825
NM_014423	AFF4	5	132211070	132299354	-	6.38965
NM_014983	HMGXB3	5	149380168	149432706	+	4.47472
NM_020699	GATAD2B	1	153777202	153895451	-	2.16611
NM_145012	CCNY	10	35625801	35860847	+	1.78719
NM_001847	COL4A6	X	107398836	107682704	-	0.409865
NM_001012662	SLC3A2	11	62623483	62656355	+	13.9266
NM_007007	CPSF6	12	69633316	69668138	+	3.1888
NM_014941	MORC2	22	31322599	31364187	-	3.27522
NM_031488	L3MBTL2	22	41601312	41627275	+	NaN
NM_031483	ITCH	20	32951040	33099198	+	3.60802
NM_006546	IGF2BP1	17	47074773	47133507	+	6.85331
NM_005800	USPL1	13	31191829	31233686	+	1.1246
NM_013390	TMEM2	9	74298281	74383800	-	3.15323
NM_001207066	CXADR	21	18885223	18965897	+	0.502061
NM_173517	VKORC1L1	7	65338256	65419800	+	1.10446
NM_182826	SCARA3	8	27491576	27534286	+	1.1446
NM_147188	FBXO22	15	76196199	76227608	+	3.65339
NM_031862	NBR1	17	41322497	41363707	+	1.43561
NM_001270698	ARHGAP12	10	32094325	32217804	-	0.257781
NM_148906	OSBPL9	1	52082545	52254891	+	0.809899
NM_001904	CTNNB1	3	41240941	41281939	+	4.92153
NM_001903	CTNNA1	5	138089106	138270723	+	3.57589
NM_001083113	ZGPAT	20	62338793	62367494	+	4.85283
NM_014844	TECPR2	14	102829299	102968818	+	3.57937
NM_001145412	NFE2L2	2	178095030	178128617	-	4.59688
NM_001135643	DCTN4	5	150088308	150138657	-	1.06794
NM_018163	DNAJC17	15	41060066	41099676	-	0.964413
NM_001193508	REST	4	57775078	57802010	+	NaN
NM_015641	TES	7	115850546	115898837	+	1.23944
NM_014698	TMEM63A	1	226033232	226070420	-	0.575679
NM_004128	GTF2F2	13	45694630	45858239	+	1.77036
NM_000304	PMP22	17	15133096	15168644	-	1.47794
NM_001199378	GBF1	10	104005254	104142656	+	6.87288
NM_032802	SPPL2A	15	50999736	51057910	-	1.23264
NM_013232	PDCD6	5	271735	315089	+	24.7942
NM_001618	PARP1	1	226548391	226595801	-	3.484
NM_003653	COPS3	17	17149937	17184617	-	4.5036
NM_133372	FNIP1	5	130977406	131132756	-	1.38493
NM_015378	VPS13D	1	12290112	12572098	+	1.10732
NM_001122606	LAMP2	X	119560002	119603204	-	0.599693
NM_018124	RFWD3	16	74655296	74700779	-	6.89817
NM_007032	TRIOBP	22	38142240	38172563	+	2.26927
NR_003655	POLR2J4	7	43980493	44058748	-	6.7271
NM_001170704	MBNL3	X	131503342	131623996	-	1.21102
NM_001008401	ZNF761	19	53935226	53961515	+	1.35454
NM_024568	CHD1L	1	146714290	146767447	+	0.299724
NM_199413	PRC1	15	91509267	91537881	-	3.41918
NR_024521	LMAN2L	2	97371666	97405813	-	1.56701
NM_173602	DIP2B	12	50898767	51142450	+	1.65376
NM_001145152	VPS37A	8	17104400	17155533	+	1.67575
NM_002721	PPP6C	9	127908851	127952218	-	4.57077
NM_005188	CBL	11	119076985	119178859	+	0.532108
NM_001115007	LIN54	4	83845755	83934040	-	2.29931
NM_001127458	CRLS1	20	5987897	6020697	+	1.53532
NM_014915	ANKRD26	10	27293044	27389427	-	1.09942
NM_177974	CASC4	15	44580908	44707959	+	0.520784
NM_005116	SLC23A2	20	4833001	4982145	-	0.121883
NM_014480	ZNF544	19	58740069	58775008	+	4.65824
NM_178586	PPP2R5C	14	102276139	102394328	+	4.46937
NR_033354	ZNF519	18	14075988	14132489	-	1.09289
NM_007313	ABL1	9	133589267	133763062	+	1.97901
NM_172177	MRPL42	12	93861265	93897548	+	1.97337
NM_001134671	DERL1	8	124025403	124054663	-	2.69618
NM_001130107	KLC1	14	104095524	104167888	+	4.35439
NM_016260	IKZF2	2	213864410	214015058	-	0.263441
NM_016252	BIRC6	2	32582095	32843965	+	6.9352
NM_015017	USP33	1	78161673	78225564	-	3.64929
NM_014838	ZBED4	22	50247496	50283726	+	2.19671
NM_014835	OSBPL2	20	60813579	60871269	+	1.80596
NM_000690	ALDH2	12	112204690	112247789	+	0.138876
NM_014878	KIAA0020	9	2804154	2844130	-	0.987709
NM_198834	ACACA	17	35441926	35766902	-	2.63869
NM_000254	MTR	1	236958580	237067281	+	1.1378
NM_001172435	RAB3GAP1	2	135809834	135928279	+	1.02291
NR_002451	ABCA11P	4	419223	467998	-	5.09931
NM_025106	SPSB1	1	9352940	9429590	+	3.27019
NM_004849	ATG5	6	106632351	106773695	-	1.70116
NM_015726	DCAF8	1	160185504	160232350	-	5.34591
NM_014444	TUBGCP4	15	43663312	43698240	+	1.38596
NM_014964	EPN2	17	19140689	19240028	+	0.204581
NM_015878	AZIN1	8	103838535	103876397	-	11.7254
NM_024083	ASPSCR1	17	79935425	79975282	+	1.42168
NM_139078	MAPKAPK5	12	112280031	112331228	+	5.5058
NM_016561	BFAR	16	14726667	14763093	+	5.51998
NM_020461	TUBGCP6	22	50656117	50683400	-	1.78412
NM_133494	NEK7	1	198126107	198291548	+	0.603042
NM_015102	NPHP4	1	5922869	6052533	-	0.390239
NM_201568	SMG7	1	183441505	183523328	+	1.64173
NM_205842	NCKAP1	2	183789604	183903229	-	0.862139
NM_014884	SUGP2	19	19101696	19144380	-	5.09896
NM_016407	RTFDC1	20	55043646	55093942	+	7.67587
NM_001252152	SLC39A9	14	69865095	69929107	+	5.30746
NM_001267038	CENPK	5	64813592	64858995	-	2.20867
NM_007347	AP4E1	15	51200868	51298097	+	1.56384
NM_001040135	ACTR3B	7	152456833	152552464	+	4.60058
NM_018427	RRN3	16	15153878	15188158	-	4.91712
NM_203301	FBXO33	14	39865576	39901704	-	0.396858
NM_176812	CHMP4B	20	32399109	32442173	+	6.27523
NM_153348	FBXW8	12	117348760	117468953	+	4.71119
NM_001142641	FBRSL1	12	133067156	133161773	+	5.03237
NM_152925	CPNE1	20	34213952	34252878	-	3.84032
NM_033641	COL4A6	X	107398836	107681658	-	0.558127
NM_012417	PITPNC1	17	65373396	65693379	+	3.13336
NM_015049	TRAK2	2	202241929	202316319	-	1.73888
NM_001251917	RAP1B	12	69004618	69054385	+	8.17484
NM_030816	ANKRD13C	1	70724684	70820417	-	3.57793
NM_003297	NR2C1	12	95414004	95467404	-	0.585673
NM_172175	IL15	4	142557748	142655140	+	0.070436
NM_001197115	GCLC	6	53362139	53409927	-	0.93577
NM_006810	PDIA5	3	122785855	122880953	+	1.17184
NM_020732	ARID1B	6	157099063	157531913	+	0.378576
NM_207111	RNF216	7	5659671	5821361	-	1.39426
NM_006575	MAP4K5	14	50885210	50999376	-	1.61901
NM_152416	NDUFAF6	8	96037213	96070944	+	NaN
NM_020799	STAMBPL1	10	90639943	90683259	+	0.671257
NM_148176	PPIL2	22	22020272	22052202	+	1.16598
NM_001199619	NCOA7	6	126102306	126253176	+	0.384283
NM_007344	TTF1	9	135250936	135282238	-	2.99597
NM_017724	LRRFIP2	3	37094116	37217851	-	0.426759
NM_003136	SRP54	14	35452103	35498773	+	3.97557
NM_032358	CCDC77	12	510740	551806	+	0.185954
NM_001135187	AGFG1	2	228336887	228425938	+	2.29047
NM_005068	SIM1	6	100836749	100911551	-	0.020391
NM_025142	TAOK1	17	27717942	27878921	+	3.61973
NM_144689	ZNF420	19	37569381	37620651	+	0.476243
NM_004815	ARHGAP29	1	94634462	94703307	-	3.0193
NM_005722	ACTR2	2	65454828	65498390	+	8.11141
NM_018320	RNF121	11	71639767	71708643	+	3.70638
NM_024072	DDX54	12	113594977	113623284	-	1.67348
NM_014753	BMS1	10	43277953	43330385	+	1.35989
NM_014140	SMARCAL1	2	217277136	217347774	+	0.38733
NM_005632	SOLH	16	577855	604636	+	3.67957
NM_006532	ELL	19	18553472	18632937	-	1.53549
NM_001761	CCNF	16	2479394	2508859	+	3.04521
NM_002526	NT5E	6	86159301	86205509	+	1.10645
NM_005312	RAPGEF1	9	134452156	134612925	-	1.34942
NM_024831	TGS1	8	56685790	56738005	+	3.99628
NM_015021	ZNF292	6	87865268	87973406	+	1.33934
NM_005402	RALA	7	39663151	39747723	+	1.25815
NM_018477	ACTR10	14	58666832	58702353	+	0.160566
NM_015555	ZNF451	6	56954827	57035098	+	6.4378
NM_001039877	STRN4	19	47222767	47249720	-	4.23679
NM_001184	ATR	3	142168076	142297668	-	1.98122
NM_002078	GOLGA4	3	37284681	37408370	+	3.86371
NM_001681	ATP2A2	12	110719031	110788897	+	6.22061
NM_003010	MAP2K4	17	11924134	12047051	+	0.810837
NM_172070	UBR3	2	170684017	170940639	+	0.710646
NM_015255	UBR2	6	42531759	42661243	+	1.83158
NM_015543	RAB1A	2	65313987	65357435	-	4.25624
NM_138448	ACYP2	2	54342409	54532435	+	2.31906
NR_047566	CARD14	17	78143790	78183130	+	1.25308
NM_003453	ZMYM2	13	20532809	20665968	+	0.941366
NM_182802	MCM8	20	5931297	5975831	+	2.19355
NM_006311	NCOR1	17	15933407	16118874	-	2.16661
NM_022080	NAPB	20	23355155	23402156	-	0.556895
NM_022072	NSUN3	3	93781854	93845630	+	0.884824
NM_018122	DARS2	1	173793796	173827682	+	7.00894
NM_015397	DCAF12	9	34086380	34126771	-	2.1644
NM_000050	ASS1	9	133320093	133376661	+	30.7698
NM_001032296	STK24	13	99102454	99229396	-	10.1049
NM_019843	EIF4ENIF1	22	31835344	31885874	-	1.09258
NM_019001	XRN1	3	142025448	142166853	-	1.42611
NR_026728	EDEM2	20	33703159	33735161	-	0.760299
NM_001145845	ROBO1	3	78646387	79068609	-	0.976772
NM_000297	PKD2	4	88928798	88998931	+	0.552302
NM_194301	RALGAPA1	14	36007557	36278432	-	0.900835
NM_001206998	ZNRF3	22	29279754	29453476	+	0.133179
NM_001190996	ARPC1A	7	98923495	98963885	+	3.69321
NM_014547	TMOD3	15	52121824	52204331	+	1.4417
NM_033389	SSH2	17	27952964	28257018	-	1.06237
NM_015245	ANKS1A	6	34857037	35059190	+	0.757148
NM_019053	EXOC6	10	94608224	94819251	+	0.100548
NR_033872	PCBP1-AS1	2	70189394	70314147	-	11.2721
NM_001251905	APPL2	12	105567074	105627183	-	0.813047
NM_001136040	CPSF7	11	61170119	61197464	-	6.4751
NM_001040446	MTMR12	5	32227110	32313114	-	1.23157
NM_001197219	PDE4D	5	58264865	58652727	-	0.544286
NR_051965	MRPS31P5	13	52741844	52768602	-	NaN
NM_032560	SMEK1	14	91923955	91976644	-	7.19186
NM_015446	AHCTF1	1	247002401	247094726	-	3.44166
NM_016076	DESI2	1	244816351	244872334	+	1.66282
NM_001136159	OTUD5	X	48779302	48815648	-	3.46246
NM_032810	ATAD1	10	89512874	89577917	-	1.49321
NM_032807	FBXO18	10	5936348	5979558	+	0.626464
NM_001039590	USP9X	X	40944887	41095832	+	5.45893
NM_001164393	MTF2	1	93544791	93604638	+	3.31662
NM_001130824	SUPT5H	19	39936185	39967308	+	2.49598
NR_027473	KDM2A	11	66886739	67025550	+	1.42898
NM_001134999	FERMT2	14	53323988	53417815	-	1.61803
NM_014757	MAML1	5	179159850	179204287	+	4.72381
NM_015073	SIPA1L3	19	38397867	38699008	+	1.03242
NM_012287	ACAP2	3	194995464	195163817	-	0.986826
NM_101395	DYRK1A	21	38739858	38887679	+	4.12092
NM_001164796	SLC25A26	3	66271167	66429351	+	0.630272
NM_012097	ARL5A	2	152657479	152685009	-	0.808663
NM_025238	BTBD1	15	83685180	83736106	-	5.63952
NR_037914	RCHY1	4	76404246	76439640	-	0.499125
NM_004922	SEC24C	10	75504130	75531933	+	3.3291
NM_006143	GPR19	12	12813994	12849121	-	0.770413
NM_024325	ZNF343	20	2462466	2489778	-	0.257563
NM_004906	WTAP	6	160148029	160177352	+	4.61316
NM_001429	EP300	22	41488613	41576081	+	5.24744
NM_015092	SMG1	16	18816174	18937726	-	1.08347
NM_048368	CTDP1	18	77439800	77514510	+	2.40573
NM_022817	PER2	2	239152678	239197207	-	1.53211
NM_001039886	ZNF808	19	53030908	53059303	+	NaN
NM_020399	GOPC	6	117881432	117923705	-	1.22374
NM_138459	NUS1	6	117996616	118031886	+	3.17584
NM_001164194	PLIN3	19	4838345	4867780	-	1.14552
NM_001145268	FAM185A	7	102389398	102449672	+	0.479552
NM_001127235	GPBP1	5	56471274	56560506	+	3.78263
NM_021140	KDM6A	X	44732422	44971845	+	4.08366
NM_004958	MTOR	1	11166587	11322608	-	4.71384
NM_001135812	FAM60A	12	31433519	31479159	-	1.84892
NM_001193317	VIPAS39	14	77893017	77923983	-	1.09928
NM_000386	BLMH	17	28575212	28619184	-	0.579486
NM_001193369	DIDO1	20	61509089	61557903	-	6.12763
NM_000136	FANCC	9	97861335	98079991	-	0.630216
NM_002912	REV3L	6	111620233	111804414	-	1.3094
NM_002911	UPF1	19	18942743	18979039	+	13.7621
NM_001193272	RBBP5	1	205055269	205091150	-	3.38921
NM_012112	TPX2	20	30326903	30389603	+	8.26182
NM_024532	SPAG16	2	214149102	215275225	+	1.52269
NM_001165938	STARD3	17	37793332	37820454	+	1.71659
NM_001042588	SNUPN	15	75890423	75918719	-	NaN
NM_006731	FKTN	9	108320410	108403399	+	1.23798
NM_153188	TNPO1	5	72143929	72210215	+	2.66738
NM_007359	CASC3	17	38296506	38328431	+	0.796715
NM_001135776	ZBTB43	9	129567284	129600487	+	2.80978
NM_016376	ANKFY1	17	4066664	4167274	-	3.71096
NM_030624	KLHL15	X	24001832	24045303	-	4.31905
NM_053043	RBM33	7	155437202	155574179	+	4.89976
NM_145109	MAP2K3	17	21187967	21218551	+	9.20574
NM_000285	PEPD	19	33877854	34012799	-	0.919875
NM_000788	DCK	4	71859264	71896629	+	0.568342
NM_004586	RPS6KA3	X	20168028	20284750	-	0.589931
NM_005154	USP8	15	50716578	50793277	+	7.11794
NM_016299	HSPA14	10	14880260	14913740	+	7.14083
NM_016309	LCMT1	16	25123046	25189551	+	1.50508
NM_023015	INTS3	1	153700566	153746555	+	9.37358
NM_018407	LAPTM4B	8	98787808	98864830	+	0.442229
NM_005968	HNRNPM	19	8509802	8554002	+	5.90598
NM_004136	IREB2	15	78730517	78793798	+	1.06616
NM_004747	DLG5	10	79550548	79686348	-	1.03232
NM_006185	NUMA1	11	71713910	71791573	-	2.38955
NM_016359	NUSAP1	15	41624891	41673248	+	6.27953
NM_058246	DNAJB6	7	157129710	157210133	+	1.06934
NM_014810	CEP350	1	179923907	180084015	+	0.882118
NM_001033561	PHF12	17	27232270	27278508	-	3.71975
NM_014614	PSME4	2	54091203	54197977	-	3.45192
NM_016033	RMDN1	8	87484577	87521009	-	2.75793
NM_002210	ITGAV	2	187454789	187545628	+	2.47072
NM_001130524	AP1M1	19	16308664	16346156	+	5.60588
NM_021629	GNB4	3	179113875	179169371	-	0.189648
NM_138813	ATP8B3	19	1782073	1812275	-	0.106972
NM_001145261	NCOA4	10	51565107	51590734	+	6.63321
NM_001145208	DEPDC1B	5	59892738	59995993	-	1.90286
NM_004869	VPS4B	18	61056424	61089752	-	2.24135
NM_007184	NISCH	3	52489523	52527088	+	1.81054
NM_001017977	DCAF6	1	167905796	168045083	+	0.199007
NM_173082	SHPRH	6	146205944	146285233	-	0.065524
NM_003797	EED	11	85955805	85989785	+	3.48723
NM_004521	KIF5B	10	32297937	32345371	-	5.54836
NM_153322	PMP22	17	15133096	15164093	-	1.24963
NM_153321	PMP22	17	15133095	15165889	-	1.58087
NM_022491	SUDS3	12	118814357	118855840	+	1.27539
NM_015060	AVL9	7	32535175	32623779	+	1.32537
NR_026697	FAM134C	17	40731525	40761445	-	1.56471
NM_013396	USP25	21	17102495	17252377	+	0.698204
NM_000436	OXCT1	5	41730166	41870791	-	4.0744
NM_014939	TRAPPC8	18	29409135	29523091	-	1.50178
NM_005742	PDIA6	2	10923516	10952960	-	0.73832
NM_015030	FRYL	4	48499379	48782316	-	0.794248
NM_003718	CDK13	7	39989958	40136733	+	2.29979
NM_001136191	KANK2	19	11274942	11308243	-	0.698029
NR_036750	LOC440434	17	36351795	36413256	-	0.818645
NM_001814	CTSC	11	88026759	88070941	-	1.21808
NM_013321	SNX8	7	2291404	2354099	-	0.58554
NM_015691	WWC3	X	9983794	10112518	+	2.24281
NM_004077	CS	12	56665482	56694175	-	6.4325
NM_004719	SCAF11	12	46312913	46384401	-	7.13347
NM_005819	STX6	1	180942175	180992046	-	0.772373
NM_015260	SIN3B	19	16940208	16991164	+	2.03703
NM_203282	ZNF254	19	24269975	24312654	+	2.41749
NM_001100590	KIAA0232	4	6784458	6885899	+	1.60963
NM_001145417	MSL2	3	135867759	135913310	-	3.77727
NM_033395	KIAA1731	11	93394815	93463522	+	4.07685
NM_005882	MAEA	4	1283671	1333925	+	3.48263
NM_005879	TRAIP	3	49866027	49893992	-	NaN
NM_005065	SEL1L	14	81937890	82000205	-	0.616262
NM_015360	SKIV2L2	5	54603575	54721409	+	1.46371
NM_015358	MORC3	21	37692486	37748944	+	0.716165
NM_003184	TAF2	8	120743013	120845074	-	4.13987
NM_003298	NR2C2	3	14989235	15090780	+	1.62567
NM_001271015	UBE2W	8	74692331	74791145	-	1.79261
NR_028063	GCC2	2	109065576	109125854	+	1.8355
NM_003601	SMARCA5	4	144434615	144478642	+	1.99551
NM_006346	PIBF1	13	73356229	73590591	+	2.94858
NM_004996	ABCC1	16	16043433	16236930	+	0.610138
NM_007106	UBL3	13	30338544	30424820	-	0.555229
NM_001098511	KIF2A	5	61601988	61683011	+	2.39517
NM_005327	HADH	4	108910869	108956331	+	1.51371
NM_032270	LRRC8C	1	90098643	90185094	+	0.753121
NR_033656	STX8	17	9153787	9479275	-	0.225329
NM_001142293	ARFGAP3	22	43192531	43253408	-	0.646787
NM_025235	TNKS2	10	93558150	93625232	+	3.43338
NM_145055	C18orf25	18	43753987	43846955	+	3.77765
NM_001303	COX10	17	13972718	14111996	+	2.44219
NM_001664	RHOA	3	49396578	49449526	-	4.64336
NM_015012	TMEM41B	11	9302200	9336315	-	6.85422
NM_080836	STK35	20	2082527	2129198	+	2.22802
NM_003400	XPO1	2	61705068	61765418	-	5.10263
NM_018233	OGFOD1	16	56485423	56511407	+	1.69889
NM_001047	SRD5A1	5	6633499	6669675	+	NaN
NM_001114393	PAPD4	5	78908242	78982471	+	2.96374
NM_001114397	DHX36	3	153993456	154042286	-	2.61754
NM_018638	ETNK1	12	22778075	22843608	+	1.35235
NM_004239	TRIP11	14	92434242	92506403	-	3.11048
NM_002227	JAK1	1	65298905	65432187	-	8.01469
NM_002884	RAP1A	1	112162404	112256101	+	11.1735
NM_003489	NRIP1	21	16333555	16437126	-	0.696671
NM_003626	PPFIA1	11	70116805	70230607	+	1.47909
NM_001271428	EMC1	1	19542157	19578053	-	5.5908
NM_007038	ADAMTS5	21	28290230	28339439	-	1.06898
NM_005862	STAG1	3	136055998	136471245	-	2.95559
NM_000945	PPP3R1	2	68405988	68479651	-	3.49886
NM_020123	TM9SF3	10	98277866	98346809	-	4.768
NM_018227	UBA6	4	68481478	68566889	-	2.0333
NM_030927	TSPAN14	10	82214037	82282391	+	0.340731
NM_001115016	KANSL3	2	97258891	97304116	-	1.82599
NM_015283	DPY19L1	7	34968492	35077653	-	0.419293
NM_014371	AKAP8L	19	15490858	15529833	-	10.2469
NM_181833	NF2	22	29999544	30094589	+	0.909664
NR_027633	BRD9	5	863849	892939	-	8.08671
NR_003228	AFG3L1P	16	90038987	90067195	+	8.81844
NM_144497	AKAP12	6	151646665	151679694	+	10.3756
NM_001142389	PNPLA4	X	7866803	7895780	-	4.15866
NM_001696	ATP6V1E1	22	18074902	18111588	-	4.41829
NM_001695	ATP6V1C1	8	104033247	104085285	+	1.0675
NM_003675	PRPF18	10	13628938	13672868	+	2.30206
NM_001123226	MTO1	6	74171453	74211179	+	4.56945
NM_001243076	E2F3	6	20404033	20493945	+	10.0667
NM_182765	HECTD2	10	93170095	93274520	+	0.473198
NM_178234	TUSC3	8	15397595	15624158	+	6.21792
NM_015907	LAP3	4	17578926	17609590	+	1.44149
NM_002765	PRPS2	X	12809473	12842346	+	1.64694
NM_001127511	APC	5	112043201	112181936	+	0.944804
NM_001256293	KRT8	12	53290970	53343650	-	3.80518
NM_003262	SEC62	3	169684579	169716161	+	1.59948
NM_020371	AVEN	15	34158427	34331303	-	0.984189
NR_024515	APLP2	11	129939715	130014706	+	1.06886
NM_001660	ARF4	3	57557089	57583215	-	16.4286
NM_003472	DEK	6	18224399	18264799	-	5.30477
NM_006327	TIMM23	10	51592080	51623386	-	1.28905
NM_016433	GLTP	12	110288747	110318293	-	0.785514
NM_030768	ILKAP	2	239079042	239112324	-	4.17179
NM_001748	CAPN2	1	223900118	223963720	+	7.37611
NM_014720	SLK	10	105727469	105787342	+	0.428082
NM_152434	CWF19L2	11	107197071	107328572	-	0.49282
NM_018193	FANCI	15	89787193	89860362	+	2.78829
NM_144725	TTC23L	5	34839268	34899564	+	0.850132
NM_015117	ZC3H3	8	144519824	144623620	-	2.05755
NM_145206	VTI1A	10	114206755	114578504	+	4.01886
NM_015131	WDR43	2	29117532	29171080	+	3.968
NR_037661	FKBP1A-SDCBP2	20	1290554	1373816	-	4.32132
NM_005680	TAF1B	2	9983570	10074545	+	0.538233
NM_001127204	HMOX2	16	4526340	4560348	+	0.925441
NM_001114176	AEBP2	12	19592607	19675173	+	2.92656
NM_022130	GOLPH3	5	32124823	32174425	-	8.83207
NR_015353	LOC92249	X	62646438	62780873	-	0.867252
NM_001100412	DROSHA	5	31400601	31532282	-	3.30908
NR_030770	CCM2	7	45039344	45116069	+	2.45558
NM_194071	CREB3L2	7	137559724	137686847	-	2.30386
NM_001253	CDC5L	6	44355250	44418161	+	2.42578
NM_001105545	ECHDC1	6	127609856	127664754	-	2.17466
NM_004824	CDYL	6	4776679	4955778	+	3.22532
NM_004705	PRKRIR	11	76061003	76091880	-	1.75751
NM_003350	UBE2V2	8	48920994	48974454	+	8.10249
NM_016248	AKAP11	13	42846288	42897403	+	0.604289
NM_012110	CHIC2	4	54875957	54930815	-	1.55488
NM_005047	PSMD5	9	123578331	123605299	-	3.42068
NM_014598	SOCS7	17	36508006	36561846	+	0.787446
NM_017934	PHIP	6	79644135	79788011	-	0.857072
NM_022913	GPBP1	5	56469774	56560506	+	4.83706
NM_144982	ZFC3H1	12	72003378	72057749	-	4.45124
NM_198896	RAB6A	11	73386682	73472201	-	1.28536
NM_018178	GOLPH3L	1	150618700	150669672	-	1.05339
NM_014236	GNPAT	1	231376918	231413719	+	1.45859
NM_174917	ACSF3	16	89160216	89222171	+	4.66505
NM_174916	UBR1	15	43235097	43398286	-	6.36906
NM_024835	GGNBP2	17	34900736	34946276	+	4.03184
NM_032569	GLYR1	16	4853203	4897303	-	6.05209
NM_017665	ZCCHC10	5	132332677	132362240	-	3.20621
NM_017990	PDPR	16	70147528	70195184	+	1.12017
NM_017867	C4orf27	4	170650618	170679093	-	0.581488
NM_001199135	TANK	2	162016938	162092683	+	2.44449
NM_152862	ARPC2	2	219081873	219119071	+	8.82058
NM_015151	DIP2A	21	47878861	47989926	+	1.20746
NM_004269	MED27	9	134735496	134955274	-	6.12654
NM_025164	SIK3	11	116714117	116968993	-	0.668713
NM_080840	PTPRA	20	2854141	3019315	+	0.439245
NM_138367	ZNF251	8	145946293	145980970	-	1.11982
NM_024963	FBXL18	7	5515427	5553399	-	3.57078
NM_006496	GNAI3	1	110091185	110138454	+	2.59116
NM_015635	GAPVD1	9	128024110	128127290	+	3.67592
NM_153046	TDRD9	14	104394816	104519004	+	1.25117
NM_014319	LEMD3	12	65563350	65642141	+	3.28079
NM_020846	SLAIN2	4	48343612	48428215	+	1.17831
NM_006868	RAB31	18	9708227	9862553	+	4.74058
NM_052834	WDR7	18	54318615	54697036	+	0.546374
NM_001098424	DLG1	3	196769430	197025447	-	1.34372
NM_004380	CREBBP	16	3775055	3930121	-	4.41797
NM_005509	DMXL1	5	118407083	118584822	+	0.327896
NM_018992	KCTD5	16	2732494	2759031	+	5.24703
NM_015348	TMEM131	2	98372800	98612354	-	0.251536
NM_001128430	SMARCAD1	4	95128758	95212443	+	3.37103
NM_014602	PIK3R4	3	130397777	130465696	-	6.2295
NM_006136	CAPZA2	7	116502562	116559313	+	1.85719
NM_004565	PEX14	1	10535002	10690815	+	2.50557
NM_003592	CUL1	7	148395932	148498202	+	3.57785
NM_152546	SRFBP1	5	121297655	121364295	+	4.45283
NM_152758	YTHDF3	8	64081120	64125346	+	4.1912
NM_001242539	NCOA6	20	33302577	33413433	-	0.938004
NM_022487	DCLRE1C	10	14948870	14996094	-	2.76491
NM_004637	RAB7A	3	128444978	128533641	+	7.22129
NM_199053	TRAPPC11	4	184580419	184634747	+	0.536751
NM_138348	FAM105B	5	14664782	14699842	+	4.94596
NM_016485	VTA1	6	142468409	142542085	+	1.54497
NM_133259	LRPPRC	2	44113362	44223144	-	9.45539
NM_004776	B4GALT5	20	48249482	48330421	-	1.67845
NM_139207	NAP1L1	12	76438671	76478738	-	4.13737
NM_015565	LTN1	21	30300465	30365277	-	1.43753
NM_018120	ARMC1	8	66514690	66546452	-	2.18734
NM_020690	ANKHD1-EIF4EBP3	5	139781398	139929163	+	4.67268
NM_015630	EPC2	2	149402559	149545136	+	1.92188
NM_018403	DCP1A	3	53317444	53381654	-	2.35384
NM_019095	CRLS1	20	5986738	6020697	+	1.65084
NM_016426	GTSE1	22	46692637	46726707	+	3.6614
NM_017822	KANSL2	12	49046994	49076035	-	8.5331
NM_016396	CTDSPL2	15	44719578	44819429	+	5.32856
NM_001139510	ECHDC1	6	127609856	127663552	-	1.99077
NM_018063	HELLS	10	96305573	96361856	+	2.82375
NM_001410	MEGF8	19	42829760	42882921	+	1.59737
NM_001202504	CTDP1	18	77441429	77514510	+	2.78834
NM_017970	NRDE2	14	90744397	90798481	-	4.45146
NM_013382	POMT2	14	77741298	77787225	-	1.05469
NM_020704	STRIP2	7	129074273	129128239	+	0.629084
NM_198721	COL25A1	4	109731876	110223799	-	6.68336
NM_022488	ATG3	3	112251358	112280485	-	1.26779
NM_007212	RNF2	1	185014550	185071740	+	0.348724
NM_018184	ARL8B	3	5163929	5222601	+	5.99348
NM_018182	FAM222B	17	27082995	27169841	-	1.54978
NM_015458	MTMR9	8	11141999	11185654	+	3.06661
NM_014399	TSPAN13	7	16793350	16824161	+	0.101077
NM_020381	PDSS2	6	107473760	107780779	-	0.797163
NM_006814	PSMF1	20	1099239	1148426	+	2.88513
NM_012238	SIRT1	10	69644426	69678147	+	2.14362
NM_022098	XPNPEP3	22	41253084	41328823	+	0.986777
NM_019044	CCDC93	2	118673053	118771739	-	1.70991
NM_024776	PEAK1	15	77400497	77712446	-	0.608127
NM_005904	SMAD7	18	46446222	46477081	-	1.10944
NM_006313	USP15	12	62654120	62803501	+	0.710386
NM_002372	MAN2A1	5	109025155	109203429	+	1.1023
NM_016018	PHF20L1	8	133787603	133861052	+	2.3355
NM_015425	POLR1A	2	86253450	86333278	-	3.19579
NM_001128128	ZEB1	10	31610063	31818742	+	0.410032
NM_022459	XPO4	13	21351467	21476913	-	0.51077
NM_001242534	MFSD11	17	74732646	74775336	+	4.64118
NR_033934	MRPL45P2	17	45527592	45569986	-	4.0878
NM_002908	REL	2	61108751	61150178	+	1.50278
NM_002907	RECQL	12	21621843	21654603	-	3.44185
NM_203379	ACSL5	10	114133915	114188138	+	0.950811
NM_182688	UBE2G2	21	46188494	46221751	-	5.48209
NM_003028	SHB	9	37915894	38069210	-	7.24177
NM_002485	NBN	8	90945563	90996899	-	0.354246
NM_001039112	FER1L6	8	124864226	125132302	+	0.039427
NR_003265	SDHAP2	3	195384909	195415735	+	NaN
NM_006465	ARID3B	15	74833547	74890472	+	1.19215
NM_080834	CNBD2	20	34556528	34618622	+	0.030378
NM_001142295	SPG20	13	36875774	36920934	-	0.729147
NM_016220	ZNF107	7	64126510	64171401	+	1.58354
NM_003000	SDHB	1	17345224	17380665	-	7.51624
NM_018028	SAMD4B	19	39833107	39875537	+	1.55676
NM_001142307	GTF2H1	11	18343815	18388590	+	9.94632
NM_001100588	RC3H2	9	125611731	125667562	-	1.72054
NM_173566	PRR14L	22	32077333	32146120	-	2.88586
NM_004157	PRKAR2A	3	48788092	48885270	-	1.00023
NM_144709	PUS10	2	61167547	61245365	-	1.41803
NM_001799	CDK7	5	68530621	68573257	+	2.40217
NM_002154	HSPA4	5	132387661	132440709	+	7.26892
NM_178439	GMCL1	2	70056817	70106727	+	0.285034
NM_001184722	GPI	19	34855644	34893318	+	3.39018
NM_001025579	NDEL1	17	8339169	8371495	+	2.43203
NM_007045	FGFR1OP	6	167412815	167454066	+	1.04705
NM_005748	YAF2	12	42550906	42632154	-	2.00345
NM_003325	HIRA	22	19318223	19419219	-	3.89533
NM_139177	SLC39A11	17	70642084	71088853	-	0.707541
NM_172231	SUGP1	19	19387321	19431321	-	8.26571
NM_014572	LATS2	13	21547175	21635722	-	2.9922
NM_015325	KIAA0947	5	5422785	5490347	+	5.02299
NM_015138	RTF1	15	41709301	41775761	+	1.55654
NM_003945	ATP6V0E1	5	172410762	172461900	+	3.32256
NM_014350	TNFAIP8	5	118691595	118730294	+	0.058341
NR_029431	DNAJC7	17	40128438	40169715	-	4.76474
NM_017913	CDC37L1	9	4679565	4706594	+	0.759153
NM_024622	FASTKD1	2	170386262	170430424	-	0.654385
NM_199436	SPAST	2	32288679	32382706	+	0.225458
NM_014924	ATG14	14	55833108	55878576	-	0.610529
NM_016107	ZFR	5	32354455	32444844	-	3.83874
NM_001164758	PRKAR1B	7	588833	767313	-	5.66906
NM_014680	KIAA0100	17	26941457	26972177	-	1.34015
NM_001167672	LPP	3	187871662	188608460	+	3.47889
NM_173822	FAM126B	2	201838440	201936392	-	1.2189
NM_001128224	TMCC1	3	129366634	129612419	-	0.33152
NM_199340	LRRC37A3	17	62850487	62914903	-	0.573867
NM_130398	EXO1	1	242011492	242053241	+	2.56408
NM_147185	AKAP9	7	91570188	91739987	+	0.484247
NM_001039937	INTS6	13	51935700	52027275	-	2.89224
NM_022662	ANAPC1	2	112525213	112641741	-	1.91113
NM_001127206	HMOX2	16	4524718	4560348	+	0.982895
NM_003756	EIF3H	8	117657054	117768062	-	1.37103
NM_006699	MAN1A2	1	117910084	118068320	+	0.959081
NM_001142414	CRCP	7	65579804	65619553	+	5.72708
NR_027026	GUSBP1	5	21459588	21589481	+	2.86172
NM_001198803	EIF4G3	1	21267737	21501251	-	0.926978
NM_004168	SDHA	5	218355	256814	+	7.04675
NM_004162	RAB5A	3	19988571	20026667	+	5.941
NM_004760	STK17A	7	43622691	43666978	+	3.25573
NR_048552	NOL10	2	10710891	10830113	-	3.4233
NM_001258368	DIAPH3	13	60239720	60738119	-	7.03386
NM_017772	TBC1D22B	6	37225547	37300746	+	0.669421
NM_018264	TYW1	7	66461791	66704507	+	1.50329
NM_152259	TICRR	15	90118817	90171253	+	7.67923
NM_002350	LYN	8	56792385	56925006	+	0.653264
NM_003906	MCM3AP	21	47655047	47705236	-	4.35906
NM_014825	URB1	21	33683329	33765312	-	5.75404
NM_001243386	PARVB	22	44422183	44565112	+	0.364
NM_001204871	URGCP-MRPS24	7	43906156	43946231	-	1.03181
NM_001198777	CUL2	10	35297478	35379570	-	3.4705
NM_005697	SCAMP2	15	75137196	75165670	-	3.15133
NM_006761	YWHAE	17	1247833	1303556	-	5.76439
NM_004990	MARS	12	57881735	57910438	+	2.93007
NM_001042549	NSL1	1	212899494	212965139	-	1.12601
NM_006838	METAP2	12	95867821	95909613	+	5.32398
NR_027299	XPC	3	14186647	14220172	-	0.678507
NM_012288	TRAM2	6	52362199	52441862	-	0.993893
NM_006845	KIF2C	1	45205489	45233438	+	7.6498
NM_001112736	FAM208A	3	56654159	56717135	-	5.54182
NM_148955	SNX1	15	64388082	64436433	+	2.87636
NM_145117	NAV2	11	19734880	20143147	+	0.661511
NM_001171080	RBM41	X	106305117	106362057	-	0.256587
NM_020375	C12orf5	12	4430358	4469190	+	1.59215
NM_001130099	KIFC3	16	57792128	57831929	-	3.29395
NM_006380	APPBP2	17	58520519	58603580	-	2.22599
NM_001202464	ZMYND11	10	181423	300577	+	0.840488
NM_015295	SMCHD1	18	2655885	2805015	+	3.20685
NM_001127717	LAMA3	18	21269561	21535029	+	0.150099
NM_175736	FMNL3	12	50031723	50101197	-	0.416406
NM_001357	DHX9	1	182808438	182857117	+	4.98983
NM_017774	CDKAL1	6	20534687	21232634	+	1.99947
NM_024529	CDC73	1	193091087	193223942	+	1.87742
NM_015335	MED13L	12	116396380	116714991	-	0.532059
NM_016169	SUFU	10	104263718	104393214	+	0.071902
NM_001098	ACO2	22	41865128	41924993	+	3.28159
NM_005839	SRRM1	1	24969593	24999772	+	7.6836
NM_198941	SERINC3	20	43124863	43150726	-	6.88966
NM_021218	INIP	9	115448790	115480387	-	1.30752
NM_021215	RPRD1B	20	36661947	36720766	+	8.16742
NR_037904	UBE2F-SCLY	2	238875586	239008054	+	1.08041
NM_017892	PRPF40A	2	153508106	153573975	-	4.40196
NM_006903	PPA2	4	106290233	106395227	-	2.68664
NM_015083	CDK12	17	37617738	37690800	+	7.53966
NM_015082	FSTL4	5	132532151	132948223	-	4.68333
NM_014982	PCNX	14	71374121	71582099	+	0.406958
NM_018959	DAZAP1	19	1407583	1435682	+	3.41763
NM_020119	ZC3HAV1	7	138728265	138794465	-	1.58921
NM_178563	AGBL3	7	134671258	134820530	+	2.59733
NM_005966	NAB1	2	191513847	191557492	+	4.50026
NM_002392	MDM2	12	69201970	69239320	+	1.85396
NM_001197079	IFRD1	7	112092112	112117258	+	5.85273
NM_173791	PDZD8	10	119042605	119134937	-	0.415274
NM_001111113	UBE2K	4	39699663	39784410	+	3.34285
NM_000411	HLCS	21	38123188	38362545	-	0.62276
NM_002466	MYBL2	20	42295708	42345122	+	6.80988
NM_018412	ST7	7	116593380	116870075	+	0.987495
NM_004703	RABEP1	17	5185557	5289132	+	1.27597
NM_004831	MED26	19	16685717	16739015	-	14.1818
NM_030579	CYB5B	16	69458497	69500167	+	NaN
NM_032408	BAZ1B	7	72854727	72936615	-	6.34427
NM_001083601	NAA60	16	3493667	3536963	+	3.72124
NM_001142395	PRRG1	X	37208527	37316548	+	0.219333
NM_003417	ZNF264	19	57702867	57734214	+	6.7301
NM_004850	ROCK2	2	11321777	11484711	-	1.56931
NM_001144978	MTHFD2L	4	75023828	75168814	+	5.94242
NM_005885	2014-03-06	5	10353750	10440500	+	4.60039
NM_030627	CPEB4	5	173315330	173387313	+	1.51855
NM_022894	PAPOLG	2	60983364	61029221	+	1.47405
NM_002748	MAPK6	15	52311410	52358462	+	1.48805
NM_001258423	SMS	X	21958690	22012955	+	7.73134
NM_017635	SUV420H1	11	67923506	67980784	-	2.43625
NM_001080825	TMEM120B	12	122150657	122219974	+	0.825032
NM_001047160	NET1	10	5454513	5501019	+	0.934447
NM_001130047	TBCEL	11	120894802	120960354	+	0.437157
NM_014669	NUP93	16	56764016	56878861	+	1.88132
NM_033140	CALD1	7	134576150	134655480	+	0.159487
NM_030664	PTER	10	16478941	16555744	+	1.97703
NM_001144030	NAT10	11	34127110	34168458	+	4.588
NM_016604	KDM3B	5	137688284	137772716	+	1.471
NM_001130823	DNMT1	19	10244021	10305755	-	5.99635
NM_018222	PARVA	11	12399025	12556903	+	2.0516
NM_031462	CD99L2	X	149934808	150067289	-	0.716197
NM_001136499	ZNF841	19	52567718	52599018	-	2.55051
NM_001145102	SMAD3	15	67418053	67487533	+	1.87883
NM_001204088	C1orf151-NBL1	1	19923470	19984949	+	5.92176
NM_001201428	GORASP2	2	171784947	171823643	+	7.40259
NM_024808	BORA	13	73302041	73330328	+	4.05595
NM_001270890	HAUS6	9	19053134	19102940	-	3.86149
NM_183323	PAIP1	5	43526369	43557521	-	4.09038
NM_001130105	COL4A3BP	5	74666927	74807806	-	0.296926
NM_025010	KLHL18	3	47324329	47388306	+	2.57932
NM_015459	ATL3	11	63396436	63439083	-	3.18525
NM_014784	ARHGEF11	1	156904631	157015162	-	1.00585
NM_021627	SENP2	3	185304030	185348885	+	2.73085
NM_032194	RPF2	6	111303290	111346794	+	4.89135
NM_000305	PON2	7	95034173	95064384	-	0.34972
NM_001204299	ZNF664-FAM101A	12	124457761	124800570	+	0.565391
NM_001195555	CLINT1	5	157212750	157286183	-	6.31486
NM_003594	TTF2	1	117602948	117645491	+	1.60699
NM_015176	FBXO28	1	224301788	224349749	+	2.77489
NM_017884	PINX1	8	10622883	10697299	-	2.55979
NM_014455	RNF115	1	145611035	145688776	+	2.03731
NM_024960	PANK2	20	3869485	3904502	+	7.14128
NM_032434	ZNF512	2	27805835	27846082	+	2.35739
NM_024953	NAA25	12	112464492	112546635	-	4.86865
NM_024770	METTL8	2	172173912	172291312	-	0.53743
NM_172037	RDH10	8	74206836	74237520	+	3.44107
NM_000051	ATM	11	108093558	108239826	+	1.1226
NM_001146699	RBM19	12	114254542	114404176	-	2.67183
NM_032448	FAM120B	6	170615843	170714237	+	6.26513
NM_001136139	TCF3	19	1609288	1650286	-	0.681712
NM_018383	WDR33	2	128461807	128568761	-	3.11068
NM_152344	LSM12	17	42112002	42144987	-	2.82223
NR_003264	SDHAP1	3	195686791	195717150	-	0.673833
NR_003610	PDXDC2P	16	70010201	70099851	-	2.63325
NM_014734	KIAA0247	14	70078309	70181861	+	0.570727
NM_002577	PAK2	3	196466727	196559518	+	2.33839
NM_020648	TWSG1	18	9334764	9402418	+	0.145061
NM_012245	SNW1	14	78183943	78227497	-	4.83542
NM_018989	RBM27	5	145583162	145668784	+	2.3897
NM_006720	ABLIM1	10	116190868	116286685	-	0.599957
NM_032380	GFM2	5	74017030	74063042	-	1.92613
NM_004431	EPHA2	1	16450831	16482582	-	9.84153
NM_001077701	MIER1	1	67395925	67454302	+	5.40069
NR_027469	LOC100286793	1	143718512	143744587	-	1.7701
NM_012255	XRN2	20	21283941	21370463	+	2.54325
NM_152641	ARID2	12	46123619	46301819	+	1.96135
NM_001171632	NOSTRIN	2	169659099	169721849	+	0.072489
NM_018429	BDP1	5	70751441	70863649	+	2.28947
NM_001142679	ANO6	12	45609769	45834187	+	4.23511
NM_002056	GFPT1	2	69546900	69614386	-	2.94007
NM_001270	CHD1	5	98190907	98262238	-	3.13368
NM_001243137	PDE8A	15	85523743	85682376	+	1.98877
NM_001029998	SLC10A7	4	147175136	147443123	-	0.17109
NM_001099415	POM121C	7	75046064	75115568	-	3.87369
NM_012290	TLK1	2	171847332	172017410	-	1.26288
NM_021930	RINT1	7	105172531	105208124	+	3.16618
NM_024956	TMEM62	15	43425721	43477341	+	0.16846
NM_014014	SNRNP200	2	96940073	96971307	-	3.61412
NM_001142353	PPP3CB	10	75196562	75255782	-	1.32211
NM_031431	COG3	13	46039029	46110833	+	2.7227
NM_002890	RASA1	5	86564069	86687743	+	0.375209
NM_016338	IPO11	5	61708572	61924416	+	1.82855
NM_003620	PPM1D	17	58677543	58743640	+	1.68174
NM_003286	TOP1	20	39657461	39753126	+	12.2918
NM_004333	BRAF	7	140433812	140624564	-	0.654513
NM_003680	YARS	1	33240839	33283633	-	6.99289
NM_004713	NEMF	14	50250531	50319539	-	0.801606
NM_021079	NMT1	17	43138679	43186382	+	3.087
NR_002821	LOC400927	22	38740669	38794931	-	1.15823
NM_000092	COL4A4	2	227867426	228029275	-	0.085258
NM_018392	C4orf21	4	113460488	113558151	-	0.433878
NM_153497	TAB1	22	39795758	39833132	+	0.727178
NM_017944	USP47	11	11862969	11980872	+	2.75946
NM_022457	RFWD2	1	175913966	176176370	-	1.04507
NM_133368	RSPRY1	16	57220240	57272947	+	1.91295
NM_002495	NDUFS4	5	52856464	52979171	+	1.32731
NM_020750	XPO5	6	43490067	43543812	-	1.34672
NM_001128219	VGLL4	3	11597543	11685398	-	0.428697
NM_021269	ZNF708	19	21473962	21512212	-	0.616972
NM_005124	NUP153	6	17615268	17706818	-	5.30228
NM_017922	PRPF39	14	45553301	45584804	+	1.13196
NM_018017	C10orf118	10	115881973	115934364	-	0.620703
NM_173514	SLC38A9	5	54921672	55008163	-	0.296909
NM_022826	2014-03-07	2	160569009	160625084	+	4.02378
NM_022045	MTBP	8	121457637	121535875	+	2.36273
NM_001142651	NEURL1B	5	172068275	172118533	+	2.10876
NM_203456	PPIE	1	40204516	40229586	+	1.33242
NM_001191022	CTCF	16	67596309	67673088	+	3.71539
NM_015368	PANX1	11	93862093	93915137	+	6.07803
NR_037646	TMX2-CTNND1	11	57479994	57586652	+	7.30165
NM_001242906	ASCC2	22	30184596	30234293	-	3.83104
NM_032809	FAM73B	9	131799252	131834351	+	0.626171
NM_032117	MND1	4	154265800	154336247	+	1.09385
NM_001419	ELAVL1	19	8023456	8070529	-	4.36941
NM_016142	HSD17B12	11	43702142	43878169	+	2.51814
NM_018072	HEATR1	1	236712304	236767841	-	3.027
NM_000921	PDE3A	12	20522178	20837041	+	5.35644
NM_001127671	LIFR	5	38475064	38556748	-	4.37185
NM_015384	NIPBL	5	36876860	37065921	+	8.85854
NM_016025	METTL9	16	21610855	21668792	+	2.23619
NM_003840	TNFRSF10D	8	22993100	23021543	-	6.03601
NM_014390	SND1	7	127292201	127732659	+	8.45511
NM_016529	ATP8A2	13	25946208	26595420	+	-6e-06
NM_144684	ZNF480	19	52800425	52829174	+	2.21251
NM_001168239	ABL2	1	179068461	179112224	-	2.71522
NM_015602	TOR1AIP1	1	179851176	179889212	+	2.07058
NM_015076	CDK19	6	110931180	111136412	-	0.230108
NM_005044	PRKX	X	3522383	3631675	-	0.341317
NM_001128148	TFRC	3	195776154	195809032	-	16.353
NM_000375	UROS	10	127477146	127511837	-	1.06052
NM_018077	RBM28	7	127950435	127983962	-	3.08123
NM_001242929	ANKS3	16	4746510	4784378	-	1.25354
NM_001923	DDB1	11	61066918	61100684	-	5.39221
NM_144963	FAM91A1	8	124780881	124827690	+	2.71953
NM_005920	MEF2D	1	156433512	156470634	-	5.87824
NM_003747	TNKS	8	9413444	9639856	+	2.57845
NM_001098416	HDAC7	12	48176506	48213763	-	1.29212
NM_005109	OXSR1	3	38207025	38296979	+	0.883071
NM_001128211	NUDCD1	8	110253147	110342162	-	0.47083
NM_006020	ALKBH1	14	78138748	78174356	-	6.75071
NM_003640	IKBKAP	9	111629799	111696608	-	0.95
NM_173475	DCUN1D3	16	20869395	20911561	-	2.83554
NR_026693	ZNF487P	10	43932573	43978007	+	0.025154
NM_032167	SNX29	16	12070601	12668146	+	0.812452
NM_020236	MRPL1	4	78783804	78873944	+	1.51898
NM_004186	SEMA3F	3	50192847	50226508	+	5.07519
NM_006826	YWHAQ	2	9724105	9771106	-	3.49334
NM_014774	EFCAB14	1	47140830	47184736	-	5.90658
NM_006129	BMP1	8	22022652	22069840	+	0.194025
NM_006358	SLC25A17	22	41165638	41215392	-	1.69544
NM_001570	IRAK2	3	10206562	10285427	+	4.82763
NM_014155	ZBTB44	11	130096573	130184607	-	0.130075
NM_001080432	FTO	16	53737874	54148379	+	0.873524
NM_000124	ERCC6	10	50664490	50747147	-	1.28228
NM_001191	BCL2L1	20	30252260	30310656	-	5.05113
NM_015902	UBR5	8	103264501	103424917	-	3.10373
NM_002827	PTPN1	20	49126890	49201086	+	9.89908
NM_014373	GPR160	3	169755734	169803183	+	0.031035
NM_015231	NUP160	11	47799669	47870057	-	4.43531
NR_027830	BCAP29	7	107220421	107263762	+	0.514323
NM_012463	ATP6V0A2	12	124196864	124246301	+	2.23309
NM_012117	CBX5	12	54624730	54673915	-	12.4959
NM_004394	DAP	5	10679341	10761387	-	12.6098
NM_020336	RALGAPB	20	37101485	37207504	+	3.52294
NM_033661	WDR4	21	44263189	44299693	-	8.7015
NM_003150	STAT3	17	40465342	40540513	-	5.35509
NM_032458	PHF6	X	133507341	133562822	+	0.375151
NM_020127	TUFT1	1	151512780	151556059	+	15.2645
NM_018688	BIN3	8	22477946	22526661	-	4.32151
NM_205843	NFIC	19	3359560	3469215	+	1.11051
NM_020117	LARS	5	145492588	145562294	-	2.1681
NM_016653	ZAK	2	173940564	174132737	+	0.227885
NM_001142279	RNASEH2B	13	51483813	51544596	+	2.04831
NM_000214	JAG1	20	10618331	10654694	-	1.37236
NM_020839	WDR48	3	39093506	39137881	+	0.370771
NM_020824	ARHGAP21	10	24872537	25012597	-	0.865055
NM_001097615	POLR2J3	7	102178365	102213068	-	2.00539
NM_004187	KDM5C	X	53220502	53254604	-	NaN
NR_073537	CEP76	18	12661954	12702776	-	1.79022
NM_015531	C2CD3	11	73745479	73882064	-	1.07242
NM_016937	POLA1	X	24712063	25015102	+	4.59455
NM_198584	CA13	8	86157715	86196302	+	1.01163
NM_006415	SPTLC1	9	94793426	94877690	-	1.64022
NM_006447	USP16	21	30396937	30426807	+	1.94052
NM_003837	FBP2	9	97321002	97356075	-	0.671207
NM_004859	CLTC	17	57697049	57774317	+	8.55022
NM_014956	CEP164	11	117198570	117283982	+	0.387997
NM_001144759	PHLDB1	11	118478305	118528748	+	0.255401
NM_018142	INTS10	8	19674917	19709586	+	2.04523
NM_024635	NAA35	9	88556056	88637217	+	3.55119
NM_182515	ZNF714	19	21264952	21307883	+	2.62707
NM_007259	VPS45	1	150039341	150117505	+	2.29535
NM_018449	UBAP2	9	33921690	34048947	-	2.33795
NM_012327	PIGN	18	59711457	59854289	-	0.08647
NM_016213	TRIP4	15	64680002	64747502	+	2.70561
NM_133474	ZNF721	4	433778	493442	-	3.28092
NM_015048	SETD1B	12	122242637	122270562	+	1.98554
NM_000876	IGF2R	6	160390130	160527583	+	1.66018
NM_007040	HNRNPUL1	19	41770119	41813811	+	2.7266
NM_003798	CTNNAL1	9	111704850	111775764	-	1.52676
NM_004618	TOP3A	17	18177234	18218321	-	11.6734
NM_005171	ATF1	12	51157788	51214943	+	7.08867
NM_006544	EXOC5	14	57669193	57735617	-	0.678779
NM_003379	EZR	6	159186772	159239340	-	6.73339
NM_032142	CEP192	18	12991360	13125051	+	2.17721
NM_014630	ZNF592	15	85291817	85349663	+	2.09911
NM_022809	CDC25C	5	137620958	137667516	-	1.82882
NM_022735	ACBD3	1	226332379	226374423	-	3.49058
NM_004278	PIGL	17	16120508	16229573	+	2.36058
NM_018370	DRAM1	12	102271104	102317401	+	1.48937
NM_018368	LMBRD1	6	70385640	70507049	-	0.613013
NM_177438	DICER1	14	95552564	95623759	-	1.69964
NM_001146071	TDRD3	13	60970590	61148013	+	1.99558
NM_032557	USP38	4	144106069	144143141	+	3.1186
NM_024665	TBL1XR1	3	176738541	176915048	-	0.477211
NM_024110	CARD14	17	78152306	78183130	+	7.02577
NM_005087	FXR1	3	180630233	180700539	+	0.818929
NM_002293	LAMC1	1	182992594	183114727	+	0.854857
NM_020314	C16orf62	16	19566736	19712485	+	2.56486
NM_019112	ABCA7	19	1040101	1065570	+	0.8583
NM_080599	UPF2	10	11962020	12085169	-	1.47278
NM_021129	PPA1	10	71962585	71993190	-	1.30953
NM_001369	DNAH5	5	13690436	13944589	-	0.01173
NM_007298	BRCA1	17	41196311	41276132	-	1.00911
NM_014742	TM9SF4	20	30697308	30755061	+	7.80192
NM_139075	TPCN2	11	68816349	68858072	+	0.989603
NM_000249	MLH1	3	37034840	37092337	+	3.5197
NM_152490	B3GALNT2	1	235610532	235667781	-	1.48595
NM_138458	WDR92	2	68357280	68384692	-	0.877883
NM_006246	PPP2R5E	14	63841354	64010079	-	1.53376
NM_005990	STK10	5	171469073	171615346	-	0.612493
NM_001031847	CPT1A	11	68522087	68609399	-	0.759378
NM_004661	CDC23	5	137523336	137549032	-	2.97339
NM_006330	LYPLA1	8	54958937	55014577	-	0.95005
NM_005089	ZRSR2	X	15808573	15841382	+	0.09746
NM_020725	ATXN7L1	7	105245220	105517031	-	1.38838
NM_003255	TIMP2	17	76849058	76921472	-	0.484022
NR_037888	LOC100507266	4	4543857	4712664	+	0.995357
NM_001099289	SH3RF3	2	109745996	110262207	+	1.49694
NM_015316	PPP1R13B	14	104200087	104313927	-	0.531815
NM_002111	HTT	4	3076407	3245687	+	0.483467
NM_001128	AP1G1	16	71762904	71842976	-	4.40172
NM_001168344	RREB1	6	7107829	7252213	+	1.8724
NM_001244724	RAD23B	9	110046333	110094475	+	2.87652
NM_020946	DENND1A	9	126141932	126692417	-	1.64017
NM_020935	USP37	2	219314973	219433084	-	1.08971
NM_133473	ZNF431	19	21324839	21368805	+	2.8721
NM_001145548	ZDHHC7	16	85008066	85045141	-	4.35966
NM_022902	SLC30A5	5	68389775	68426899	+	3.16522
NM_001007257	PRDM2	1	14075875	14114574	+	0.957204
NM_182751	MCM10	10	13203553	13253104	+	1.51406
NM_017988	SCYL2	12	100661548	100733914	+	0.985848
NM_020214	PARP6	15	72533521	72563628	-	2.83437
NM_001031725	DDX59	1	200613164	200639126	-	1.35413
NM_001161706	FXN	9	71650478	71715094	+	0.313623
NM_005023	PGGT1B	5	114546526	114598569	-	2.02196
NM_014875	KIF14	1	200520624	200589862	-	2.73617
NM_213589	RAPH1	2	204298538	204400058	-	1.37067
NM_001007559	SS18	18	23596216	23670611	-	1.9815
NM_018032	LUC7L	16	238969	279449	-	5.80932
NM_014317	PDSS1	10	26986594	27035726	+	3.08045
NM_014494	TNRC6A	16	24741048	24837547	+	1.15547
NM_014504	RABGEF1	7	66205642	66276448	+	6.73474
NM_152699	SENP5	3	196594726	196661584	+	7.01255
NM_006742	PSKH1	16	67927174	67963581	+	2.5103
NM_152531	XXYLT1	3	194789012	194991895	-	2.74277
NM_001003678	C11orf49	11	46958250	47185931	+	1.35221
NM_182505	C9orf85	9	74526422	74588371	+	1.67779
NM_018702	ADARB2	10	1223252	1779670	-	2.54894
NM_016289	CAB39	2	231577556	231685790	+	3.87878
NM_025181	SLC35F5	2	114471932	114514400	-	1.95131
NM_181701	QSOX2	9	139098181	139137687	-	2.35662
NM_004544	NDUFA10	2	240896788	240964819	-	3.48935
NM_021961	TEAD1	11	12695968	12966284	+	5.62861
NM_012334	MYO10	5	16662015	16936385	-	4.45151
NM_001114118	C17orf85	17	3710044	3749545	-	5.92189
NM_018170	RPRD1A	18	33569791	33647373	-	1.52014
NM_024757	EHMT1	9	140513443	140730578	+	2.57711
NR_038305	LOC100505702	4	79567147	79605655	+	0.924439
NM_021239	RBM25	14	73525220	73588076	+	6.5159
NM_181786	HKR1	19	37825579	37855357	+	2.08748
NM_019613	WDR45B	17	80572437	80606411	-	6.62643
NM_022451	NOC3L	10	96092988	96122683	-	3.23634
NM_015308	FNBP4	11	47738068	47788993	-	6.97547
NM_001193483	LIMS1	2	109150810	109303702	+	3.54722
NM_020765	UBR4	1	19400999	19536746	-	5.76213
NR_037859	PIR-FIGF	X	15363712	15509432	-	1.22171
NR_037946	HNRNPUL2-BSCL2	11	62457733	62494856	-	3.56961
NR_037909	ARHGAP19-SLIT1	10	98912798	99052430	-	0.644284
NR_036570	PILRB	7	99933687	99965454	+	5.38981
NM_021982	SEC24A	5	133984474	134063601	+	8.51524
NR_038246	LOC100507557	6	146056004	146207721	+	3.16609
NR_037915	FAM24B-CUZD1	10	124591670	124639157	-	0.547347
NM_024057	NUP37	12	102467972	102512361	-	1.58818
NR_040024	LOC100131655	18	74506687	74534251	-	2.0376
NM_001135993	TTC39C	18	21594383	21715574	+	0.339157
NM_002745	MAPK1	22	22113946	22221970	-	2.42306
NR_040098	LOC100506393	12	20167618	20251802	+	0.306367
NR_040073	LOC100131234	1	198777131	198906558	-	0.24601
NR_040077	GNG12-AS1	1	68297970	68668670	+	2.0629
NM_005433	YES1	18	721591	812327	-	0.463486
NM_006796	AFG3L2	18	12328942	12377275	-	5.68521
NM_001265612	CNOT1	16	58553849	58663790	-	4.71586
NM_152581	MOSPD2	X	14891526	14939459	+	0.669069
NR_049801	MIR548AO	5	92922830	92957593	+	2.33259
NM_144604	ZC3H18	16	88636788	88698372	+	2.80018
NM_013296	GPSM2	1	109419602	109473044	+	1.17356
NM_014914	AGAP1	2	236402732	237040444	+	5.31908
NM_003470	USP7	16	8985950	9057341	-	7.58858
NM_006558	KHDRBS3	8	136469715	136659848	+	0.161476
NM_032773	LRCH3	3	197518144	197598456	+	1.58681
NM_003870	IQGAP1	15	90931472	91045475	+	3.18539
NM_032121	MAGT1	X	77081861	77151065	-	2.87528
NM_006052	DSCR3	21	38595725	38639833	-	1.72713
NM_004691	ATP6V0D1	16	67471916	67515089	-	6.13069
NM_021937	EEFSEC	3	127872312	128127489	+	1.46756
NM_032017	STK40	1	36805224	36851485	-	3.22458
NM_032168	WDR75	2	190306158	190340264	+	5.63467
NM_001195087	GGACT	13	101182417	101241046	-	1.14746
NM_175854	PAN3	13	28712642	28869475	+	1.05152
NM_024561	NAA16	13	41885340	41951166	+	1.16433
NM_024345	DCAF10	9	37800789	37867665	+	1.78806
NM_148894	BOD1L1	4	13570365	13629328	-	4.06549
NM_001551	IGBP1	X	69353317	69386173	+	0.720442
NM_032320	BTBD10	11	13409555	13484838	-	0.119887
NM_024546	RNF219	13	79188420	79233314	-	3.11444
NM_138384	MTG1	10	135207620	135234174	+	1.84779
NM_145207	SPATA5	4	123844224	124240604	+	0.73
NM_207398	GBP7	1	89597433	89641723	-	0.775065
NM_003474	ADAM12	10	127702901	128077127	-	3.40595
NM_002918	RFX1	19	14072341	14117134	-	0.929987
NM_023034	WHSC1L1	8	38132560	38239790	-	0.539109
NM_022916	VPS33A	12	122716093	122751068	-	1.66832
NM_152678	DENND6A	3	57611180	57678816	-	1.56979
NM_153634	CPNE8	12	39046001	39299420	-	0.558551
NM_001257281	DIS3L2	2	232826292	233208678	+	0.881516
NM_005973	PRCC	1	156737273	156770609	+	9.14612
NR_037882	RTEL1-TNFRSF6B	20	62289162	62330051	+	2.08593
NM_024419	PGS1	17	76374734	76420639	+	5.01449
NM_148172	PEMT	17	17408876	17495017	-	0.376024
NM_178578	PSMF1	20	1093905	1148426	+	1.68857
NM_130809	PRRC1	5	126853308	126890780	+	0.479892
NM_139283	PPTC7	12	110972236	111021064	-	2.14656
NM_138364	PRMT10	4	148559533	148605280	-	1.47249
NM_199420	POLQ	3	121150272	121264853	-	2.48149
NM_001256695	PRDM11	11	45168893	45256675	+	1.69171
NM_020121	UGGT2	13	96453835	96705736	-	5.01689
NM_201533	DGKZ	11	46366816	46402104	+	2.22311
NM_005012	ROR1	1	64239689	64647179	+	3.52661
NM_025219	DNAJC5	20	62526454	62567384	+	6.1494
NM_152896	UHRF2	9	6413150	6507051	+	3.84754
NM_015134	MPRIP	17	16946073	17095962	+	5.29695
NM_203349	SHC4	15	49115933	49255641	-	0.196897
NM_198177	MITF	3	69915374	70017488	+	0.46578
NM_206808	CLYBL	13	100258918	100549388	+	0.51568
NR_045116	C5orf56	5	131746464	131811736	+	0.314705
NM_198243	ASB7	15	101142754	101191904	+	1.2555
NM_002841	PTPRG	3	61547242	62280573	+	1.75482
NM_007211	RASSF8	12	26111963	26232825	+	0.233872
NM_182678	UBE2E3	2	181845111	181928150	+	0.455059
NM_001254757	ST3GAL4	11	126225539	126284536	+	2.45257
NM_001256876	KANK1	9	470293	746106	+	0.405255
NM_001271	CHD2	15	93443550	93571237	+	9.14164
NM_024726	IQCA1	2	237232789	237416178	-	0.16961
NM_001242884	ZBTB17	1	16268363	16302627	-	NaN
NM_198935	SS18L1	20	60718821	60757566	+	7.29537
NM_199482	MOB4	2	198380294	198418423	+	1.05699
NM_198402	PTPLB	3	123213362	123303924	-	0.217036
NM_001243719	RAB6A	11	73386682	73471138	-	1.07957
NM_001242786	BRF1	14	105675622	105781914	-	0.114378
NM_001243288	PVRL3	3	110791014	110913016	+	0.476143
NM_001031723	DNAJB14	4	100820709	100867879	-	2.23596
NR_047665	EPS15L1	19	16466054	16582823	-	1.71336
NM_001206799	PKM	15	72491369	72522063	-	30.6106
NR_003505	PPP4R1L	20	56807832	56884495	-	0.809193
NR_052012	HCG17	6	30201815	30293911	-	4.17641
NM_014877	HELZ	17	65066553	65241319	-	1.81716
NM_001257190	POM121	7	72349935	72421979	+	5.04303
NR_047701	COA1	7	43670750	43769140	-	2.45927
NM_001009993	FAM168B	2	131805448	131851004	-	3.23679
NM_001007794	CEPT1	1	111682248	111727724	+	2.74961
NM_001007792	NTRK1	1	156785541	156851642	+	3.37203
NM_001002836	ZNF787	19	56598731	56632649	-	2.9306
NM_182969	XRRA1	11	74551954	74660232	-	1.38987
NM_001258221	KCTD1	18	24034873	24129778	-	0.399854
NM_006509	RELB	19	45504706	45541456	+	2.83916
NM_024745	SHCBP1	16	46614467	46655311	-	1.64346
NM_001006641	SLC25A25	9	130830478	130871537	+	2.59668
NM_015979	MED23	6	131895105	131949379	-	1.39254
NR_073033	LATS1	6	149979288	150037561	-	0.939427
NM_001267806	PAAF1	11	73587743	73638781	+	3.80861
NM_152617	RNF168	3	196195656	196230639	-	NaN
NM_001003722	GLE1	9	131266970	131304580	+	NaN
NM_001270952	UCHL3	13	76123615	76180156	+	0.43837
NM_001003408	ABLIM1	10	116190868	116444414	-	0.014811
NM_001267594	SENP1	12	48436680	48500091	-	3.86593
NM_001001890	RUNX1	21	36160097	36260987	-	8.95625
NM_001001555	GRB10	7	50657759	50861159	-	0.441225
NM_001271742	CSNK1A1	5	148875456	148929894	-	10.4836
NM_001025105	CSNK1A1	5	148875456	148931115	-	11.3176
NM_017864	INTS8	8	95835517	95892721	+	0.53887
NM_006336	ZER1	9	131492066	131534213	-	0.803074
NM_001271866	GTF2H3	12	124118285	124147151	+	4.82828
NM_018266	TMEM39A	3	119147806	119182529	-	2.83973
NM_005652	TERF2	16	69389463	69419891	-	4.12175
NM_001011649	CDK5RAP2	9	123151146	123342448	-	4.09827
NM_001008563	USP20	9	132597695	132644117	+	1.90371
NM_144716	CCDC12	3	46963230	47023455	-	3.5743
NM_017590	ZC3H7B	22	41697506	41756151	+	3.68792
NM_031923	TAF3	10	7860466	8057016	+	0.801909
NM_001276380	ESF1	20	13694968	13765579	-	0.434626
NM_002265	KPNB1	17	45727203	45761004	+	6.94943
NM_001276453	KPNB1	17	45728561	45761004	+	6.58913
